# Supplementary material for: Exposure to Sound Vibrations Lead to Transcriptomic, Proteomic and Hormonal Changes in Arabidopsis
Source: Sci Rep. 2016 Sep 26;6:33370. doi: 10.1038/srep33370 (PMC5036088; doi:10.1038/srep33370)
Supplement: Supplementary Table 1 [file srep33370-s2.xls]

## Sheet: Microarray results
Exposure to Sound Vibrations Lead to Transcriptomic, Proteomic and Hormonal Changes in Arabidopsis Ritesh Ghosh1, Ratnesh Chandra Mishra1, Bosung Choi1, Young Sang Kwon2, Dong Won Bae3, Soo-Chul Park4, Mi-Jeong Jeong4*, Hanhong Bae1* 1 Department of Biotechnology, Yeungnam University, Gyeongsan 38541, Republic of Korea, 2 Environmental Biology and Chemistry Center, Korea Institute of Toxicology, …
Supplementary Table S1: Microarray results. Five different frequencies (250, 500, 1000, 2000 and 3000 Hertz) were seperately applied to Arabidopsis for 1 h with 80 decibel and samples were harvested at 0 h.
250 Hz, 80 dB						500 Hz, 80 dB						1000 Hz, 80 dB						2000 Hz, 80 dB						3000 Hz, 80 dB
Representative Public ID	log2 ratio	absolute fold change	Pvalue	Gene Symbol		Representative Public ID	log2 ratio	absolute fold change	Pvalue	Gene Symbol		Representative Public ID	log2 ratio	absolute fold change	Pvalue	Gene Symbol		Representative Public ID	log2 ratio	absolute fold change	Pvalue	Gene Symbol		Representative Public ID	log2 ratio	absolute fold change	Pvalue	Gene Symbol
At1g35140	3.9157	15.0919	0.082891	EXL1		At1g35140	4.60186	24.2827	0.0550473	EXL1		At1g35140	3.77287	13.6693	0.0897503	EXL1		At2g20670	3.70934	13.0805	0.0405608	---		At1g35140	3.95352	15.4927	0.0802435	EXL1
At2g20670	3.42783	10.7616	0.0455878	---		At2g20670	3.98215	15.8033	0.0314859	---		At1g21910	3.00578	8.03212	0.0768916	DREB26		At1g35140	3.68755	12.8843	0.0958833	EXL1		At2g20670	3.22778	9.36823	0.062502	---
At1g72260	3.16209	8.95128	0.0487609	THI2.1		At1g76650	3.60253	12.147	0.0278247	CML38		At1g76650	2.70195	6.50681	0.0421739	CML38		At1g21910	3.24469	9.47873	0.0637346	DREB26		At3g62950	3.09961	8.57184	0.0371693	---
At3g11480	3.08705	8.49759	0.00916727	BSMT1		At1g21910	3.49739	11.2932	0.0516275	DREB26		At3g01830	2.66927	6.36107	0.0149575	---		At3g62950	2.8654	7.28736	0.0505381	---		At1g21910	3.01912	8.10672	0.0759371	DREB26
At1g53885	2.91949	7.56581	0.000726432	---		At4g25810	3.32171	9.99846	0.0421892	XTR6		At5g22380	2.61555	6.12856	0.00775489	anac090		At1g04770	2.81925	7.05797	0.00272709	---		At5g22380	2.94664	7.70949	0.000976574	anac090
At1g76650	2.9128	7.53079	0.0272067	CML38		At3g62950	3.27656	9.69045	0.0320526	---		At4g08950	2.57859	5.97356	0.117417	EXO		At3g27690	2.71913	6.58475	0.0208068	LHCB2.3		At1g76650	2.7591	6.76974	0.0311181	CML38
At1g21910	2.88716	7.39815	0.0888581	DREB26		At2g34600	3.13731	8.79881	0.00472903	JAZ7		At5g57560	2.53448	5.79368	0.0873026	TCH4		At1g76650	2.70933	6.54018	0.0398241	CML38		At1g04770	2.7018	6.50612	0.00242425	---
At4g08950	2.85459	7.23299	0.0929287	EXO		At5g57560	2.9511	7.73336	0.0599929	TCH4		At3g62950	2.37963	5.20404	0.0929541	---		At5g48490	2.61263	6.11618	0.0276194	---		At5g57560	2.54359	5.83038	0.0863292	TCH4
At5g57560	2.7563	6.75659	0.071369	TCH4		At2g40000	2.92986	7.62035	0.0556342	HSPRO2		At2g44500	2.29482	4.90691	0.0964973	---		At3g07350	2.58519	6.00096	0.00892919	---		At2g41640	2.40299	5.28896	0.0289256	---
At1g80440	2.72088	6.59275	0.06989	KMD1		At1g70290	2.91185	7.52584	0.0681841	TPS8		At1g01560	2.20792	4.62008	0.047196	ATMPK11		At4g08950	2.53514	5.79634	0.1236	EXO		At1g70290	2.37538	5.18873	0.112493	TPS8
At1g61120	2.66371	6.33659	3.27105e-06	TPS04		At4g37610	2.90324	7.48103	0.0492686	BT5		At2g40000	2.20032	4.59581	0.10187	HSPRO2		At1g70290	2.5081	5.6887	0.100363	TPS8		At4g08950	2.28972	4.88962	0.151776	EXO
At3g62950	2.56305	5.90956	0.0662995	---		At4g08950	2.87592	7.3407	0.091316	EXO		At2g20670	2.11897	4.34383	0.162159	---		At5g57560	2.49285	5.62887	0.0911715	TCH4		At2g34600	2.28201	4.86354	0.0170699	JAZ7
At3g15450	2.54206	5.82419	0.0988687	---		At3g27690	2.87247	7.32318	0.0027529	LHCB2.3		At5g52760	2.10301	4.29605	0.039897	---		At1g80440	2.45612	5.48739	0.110189	KMD1		At3g07350	2.26452	4.80495	0.00884471	---
At1g70290	2.48855	5.61214	0.098468	TPS8		At5g22380	2.84148	7.16755	0.00512416	anac090		At1g13260	2.08617	4.2462	0.0889066	RAV1		At2g41640	2.34807	5.09142	0.0372678	---		At3g27690	2.23554	4.70938	0.0485396	LHCB2.3
At5g22920	2.4545	5.48124	0.119206	---		AT1g80440	2.77936	6.86546	0.0644753	KMD1		At1g70290	2.00685	4.01905	0.158929	TPS8		At5g60680	2.34092	5.06625	0.0520052	---		At2g44500	2.16349	4.47998	0.110882	---
At2g34600	2.44196	5.4338	0.0089543	JAZ7		At1g02660	2.7645	6.79514	0.0496093	---		At5g05300	1.97028	3.91845	0.0320599	---		At2g25900	2.29951	4.9229	0.0446241	ATCTH		At5g60680	2.06338	4.17966	0.0696787	---
At4g37610	2.33662	5.05117	0.0809108	BT5		At2g44500	2.68674	6.43855	0.0661889	---		At3g15450	1.95524	3.8778	0.171039	---		At2g44500	2.23162	4.69661	0.105036	---		At1g13260	2.0062	4.01723	0.0946436	RAV1
At2g27830	2.32992	5.02776	0.020946	---		At1g13260	2.32447	5.0088	0.0650874	RAV1		At4g37610	1.90664	3.74936	0.129174	---		At4g37260	2.22629	4.67929	0.0369086	MYB73		At1g62500	2.00578	4.01605	0.0439059	---
At5g41080	2.31808	4.98667	0.0429197	---		At2g41640	2.66073	6.32352	0.0431607	---		At3g44350	1.90137	3.73569	0.0118966	anac061		At5g22380	2.15576	4.45604	0.00482412	anac090		At1g80440	1.99264	3.97965	0.144853	KMD1
At3g10020	2.21247	4.63467	0.0397874	---		At5g60680	2.551	5.86041	0.041036	---		At1g80440	1.8959	3.72154	0.167643	KMD1		At5g67450	2.15288	4.44714	0.00456122	AZF1		At5g24470	1.96258	3.89757	0.0180875	APRR5
At2g44500	2.15332	4.4485	0.114324	---		At1g01560	2.50513	5.67699	0.0366571	ATMPK11		At3g04640	1.83658	3.57161	0.0495971	---		At3g15450	2.10485	4.30153	0.153749	---		At3g04640	1.90441	3.74356	0.0360959	---
At1g13260	2.13203	4.38335	0.0815139	RAV1		At5g39580	2.4912	5.62244	0.0408632	---		At5g22920	1.82295	3.53804	0.213545	RZPF34		At1g13650	2.10144	4.29138	0.0256633	---		At4g24570	1.88907	3.70397	0.00993254	DIC2
At2g40000	2.14881	4.43463	0.113278	HSPRO2		At5g10695	2.4745	5.55776	0.0380817	---		At5g60680	1.77238	3.41617	0.112649	---		At1g13260	2.05464	4.15439	0.0916814	RAV1		At3g15450	1.88574	3.69542	0.190392	---
At5g60680	2.02737	4.07662	0.0709092	---		At2g24550	2.47054	5.54253	0.0217573	---		At4g04610	1.60232	3.03631	0.0235262	---		At5g45340	1.98566	3.96045	0.0447392	CYP707A3		At3g55980	1.87266	3.66207	0.0312463	SZF1
At3g62550	1.98942	3.97078	0.037023	---		At1g68840	2.45861	5.49687	0.0380089	RAV2		At5g41740	1.51342	2.85485	0.0497338	---		At4g03400	1.89079	3.70838	0.0409662	DFL2		At2g40000	1.84993	3.60483	0.150779	HSPRO2
At2g30770	1.97927	3.94294	0.0142672	CYP71A13		At2g27080	2.44264	5.43636	0.039732	---		At5g49520	1.49312	2.81497	0.0491435	WRKY48		At1g16410	1.88237	3.6868	0.027105	CYP79F2		At4g37610	1.83776	3.57454	0.142543	---
At2g32150	1.97613	3.93437	0.0221642	---		At3g07350	2.42276	5.36197	0.0155279	---		At5g64310	1.46551	2.76161	0.0497651	AGP1		At4g37610	1.85097	3.60743	0.137696	---		At5g02810	1.8231	3.53841	0.0153301	PRR7
At5g47240	1.94399	3.84767	0.0057598	atnudt8		At1g56060	2.41942	5.34955	0.0463423	---		At5g64660	1.45895	2.74908	0.0453446	CMPG2		At1g44446	1.83744	3.57375	0.0409319	CH1		At2g35710	1.75213	3.36855	0.0349633	---
At3g07350	1.94307	3.84524	0.016068	---		At1g03850	2.36441	5.14942	0.0147467	---		At1g33720	1.44464	2.72194	0.0391405	CYP76C5		At5g44260	1.76418	3.3968	0.0308303	---		At4g22490	1.74045	3.3414	0.0285908	---
At5g59310	1.91273	3.7652	0.0262562	LTP4		At4g29780	2.33926	5.06043	0.0333162	---		At1g16130	1.42124	2.67816	0.0183909	WAKL2		At3g07340	1.74375	3.34903	0.0168426	---		At1g43800	1.72545	3.30684	0.0104831	---
At2g42870	1.89561	3.7208	0.0290494	PAR1		At3g04640	2.31286	4.96867	0.0386682	---		At4g21990	1.40197	2.64262	0.0363201	---		At3g58990	1.73914	3.33837	0.0153593	---		At1g66100	1.71611	3.28549	0.0340768	---
At2g25900	1.82414	3.54097	0.0390132	ATCTH		At1g66160	2.28457	4.8722	0.0375225	CMPG1		At2g32140	1.38374	2.60944	0.0448466	---		At5g22920	1.71836	3.29062	0.237016	RZPF34		At1g16410	1.68603	3.21769	0.0276404	CYP79F2
At2g24550	1.78146	3.43773	0.0454001	---		At5g52760	2.27308	4.83354	0.0265961	---		At3g55840	1.37276	2.58966	0.0422319	---		At1g33760	1.71692	3.28733	0.0015145	---		At4g04610	1.66017	3.16055	0.0241451	---
At4g37370	1.71181	3.27572	0.0150268	CYP81D8		At3g15450	2.2548	4.77269	0.135141	---		At4g00970	1.34743	2.54459	0.0292262	---		At3g55980	1.6677	3.17708	0.0499412	SZF1		At5g67450	1.65142	3.14143	0.00762216	AZF1
At3g24954	1.61065	3.05389	0.0181083	---		At4g01250	2.23715	4.71464	0.0486775	WRKY22		At1g04770	1.3454	2.54101	0.0337503	---		At5g03350	1.66138	3.1632	0.03893	---		At1g33760	1.65075	3.13997	0.000417418	---
At3g52070	1.58698	3.00419	0.027325	---		At3g55980	2.23018	4.69193	0.0297511	SZF1		At2g20145	1.32484	2.50506	0.0351043	---		At5g67300	1.65742	3.15453	0.0128368	MYBR1		At1g33720	1.64282	3.12276	0.0180766	CYP76C5
At1g25400	1.56625	2.96134	0.0280768	---		At2g27830	2.20722	4.61783	0.0271084	---		At1g25400	1.31568	2.48919	0.0402787	---		At1g53870	1.65148	3.14156	0.0337425	---		At4g21990	1.61646	3.06622	0.0213434	---
At4g37990	1.55727	2.94296	0.0486785	ELI3-2		At1g25400	2.19585	4.5816	0.0175611	---		At2g27660	1.30925	2.47813	0.0357909	---		At2g40000	1.64354	3.12432	0.21168	HSPRO2		At1g01560	1.61634	3.06596	0.0393299	ATMPK11
At1g01560	1.52282	2.87353	0.110553	MPK11		At2g32150	2.17592	4.51873	0.023591	---		At5g06320	1.23494	2.35372	0.0498744	NHL3		At1g01560	1.63244	3.10038	0.0418992	ATMPK11		At4g12470	1.60544	3.04289	0.0230217	---
At1g21100	1.50801	2.84418	0.0306251	---		At1g70740	2.118	4.34093	0.034996	---		At3g09020	1.23401	2.35219	0.0423386	---		At5g52050	1.55301	2.93428	0.0317491	---		At5g47240	1.60032	3.0321	0.025191	atnudt8
At5g06870	1.50649	2.84118	0.0481248	PGIP2		At3g62720	2.09684	4.27772	0.0457126	XT1		At1g73800	1.23057	2.34659	0.0234256	---		At4g04610	1.54943	2.92701	0.0315613	---		At5g22920	1.58674	3.0037	0.268376	RZPF34
At1g56300	1.4674	2.76524	0.0496375	---		At1g71030	2.04479	4.12613	0.0172415	MYBL2		At3g16670	1.22204	2.33276	0.0384613	---		At4g09760	1.54649	2.92106	0.0366193	---		At5g47220	1.5769	2.98329	0.0419341	ERF2
At1g76600	1.44829	2.72885	0.0293166	---		At1g33720	2.0371	4.10421	0.00959762	CYP76C5		At4g34390	1.19244	2.28538	0.043861	XLG2		At3g16670	1.53982	2.90758	0.00907612	---		At2g07707	1.53301	2.89389	0.00169069	---
At4g24570	1.4276	2.69	0.0267656	DIC2		At5g22920	2.02764	4.07736	0.176067	RZPF34		At4g39830	1.17782	2.26234	0.0234385	---		At5g24660	1.51924	2.86639	0.0104428	LSU2		At5g28640	1.53248	2.89282	0.0141693	AN3
At3g50060	1.42137	2.6784	0.0288879	MYB77		At5g49520	2.01861	4.05193	0.0115778	WRKY48		At4g37370	1.17179	2.25291	0.0350248	CYP81D8		At1g26920	1.47908	2.78771	0.011912	---		At4g25630	1.52394	2.87576	0.031173	FIB2
At5g38710	1.38735	2.61597	0.000550687	---		At1g76600	2.01484	4.04137	0.0356038	---		At4g31000	1.17141	2.25232	0.0404315	---		At3g50060	1.46491	2.76046	0.0222195	MYB77		At2g29650	1.50927	2.84666	0.0216833	PHT4;1
At1g71030	1.38731	2.61591	0.00804417	MYBL2		At3g59080	1.99398	3.98334	0.0407753	---		At3g25610	1.15348	2.2245	0.0279187	---		At2g24762	1.43722	2.70798	0.00519368	AtGDU4		At4g29190	1.49022	2.80931	0.00856549	---
At4g23870	1.3832	2.60846	0.00505029	---		At3g50260	1.95968	3.88977	0.0116579	CEJ1		At2g33580	1.14719	2.21482	0.0152338	---		At2g22980	1.43375	2.70148	0.0147822	SCPL13		At1g25400	1.44486	2.72237	0.0346151	---
At1g77210	1.36033	2.56744	0.031116	---		At5g05300	1.94328	3.84579	0.045187	---		At1g73805	1.14137	2.2059	0.0205599	---		At4g21990	1.41276	2.66246	0.0466953	40636		At3g44990	1.4239	2.6831	0.0280927	XTR8
At1g10140	1.3538	2.55585	0.0112019	---		At2g27500	1.93891	3.83416	0.0399635	---		At5g66070	1.13782	2.20048	0.039177	---		At1g33720	1.38372	2.6094	0.036526	CYP76C5		At2g40400	1.42267	2.68081	0.0454775	---
At4g21830	1.32488	2.50513	0.0434195	ATMSRB7		At2g25900	1.92833	3.80615	0.0352813	ATCTH		At2g35930	1.125	2.18101	0.0386874	PUB23		At4g24570	1.37879	2.60051	0.0256433	DIC2		mitochondria.1	1.40592	2.64987	0.000881317	---
At1g30135	1.31214	2.4831	0.0139124	JAZ8		At3g50060	1.92091	3.78663	0.0134943	MYB77		At3g50970	1.11282	2.16267	0.0326143	LTI30		At3g46370	1.36381	2.57364	0.0261444	---		At5g67300	1.39741	2.63428	0.018018	MYBR1
At1g51090	1.30484	2.47056	0.0241628	---		At2g28400	1.88705	3.69877	0.0252755	---		At4g23610	1.0905	2.12948	0.0485752	---		At5g22390	1.35866	2.56446	0.0183362	---		At4g09760	1.38556	2.61274	0.0124503	---
At4g29780	1.30354	2.46834	0.0290397	---		At4g29190	1.87265	3.66205	0.0177506	---		At4g17500	1.08949	2.12799	0.0135966	ATERF-1		At2g47440	1.35589	2.55956	0.00370955	---		At5g24660	1.38081	2.60415	0.0119452	LSU2
At1g33760	1.28656	2.43945	0.0424167	---		At1g16130	1.85575	3.6194	0.00865473	WAKL2		At1g68690	1.08579	2.12254	0.0494383	---		At5g47220	1.35026	2.54959	0.0167506	ERF2		At4g29780	1.35948	2.56593	0.0161076	---
At5g06320	1.27543	2.42072	0.0432213	NHL3		At1g10340	1.82997	3.55531	0.0404684	---		At1g19380	1.0836	2.11932	0.0316565	---		At5g42250	1.34413	2.53877	0.0253229	---		At4g16000	1.35734	2.56212	0.0186785	---
At4g29190	1.26312	2.40013	0.00609687	---		At3g09020	1.79725	3.47557	0.0386042	---		At1g27770	1.06616	2.09385	0.0380091	ACA1		At1g11210	1.33441	2.52172	0.0325622	---		At3g44750	1.3542	2.55656	0.0259977	HDA3
At4g17500	1.26094	2.39651	0.00905889	ATERF-1		At1g17990	1.79692	3.47477	0.0439467	---		At1g76600	1.05756	2.08141	0.0610335	---		At2g30520	1.32232	2.50068	0.000221444	RPT2		At4g17500	1.3378	2.52765	0.0369862	ATERF-1
At4g37290	1.25125	2.38048	0.00829259	---		At1g51820	1.79271	3.46465	0.0305132	---		At3g50060	1.05275	2.07448	0.0562181	MYB77		At1g62180	1.31325	2.48501	0.0196929	---		At5g49520	1.33617	2.5248	0.0453067	WRKY48
At2g43010	1.25033	2.37895	0.00791347	PIF4		At4g36030	1.78606	3.44872	0.0358577	ARO3		At1g74710	1.04781	2.06739	0.0438298	EDS16		At5g13320	1.31139	2.4818	0.0252313	PBS3		At4g33920	1.32481	2.505	0.0343925	---
At5g59550	1.24094	2.36353	0.0338955	---		At1g66100	1.78563	3.4477	0.019993	---		At3g05730	1.04035	2.05673	0.0390454	---		At4g02075	1.29499	2.45375	0.0234546	PIT1		At1g80840	1.31481	2.4877	0.0416579	WRKY40
At2g35980	1.23723	2.35746	0.00489392	YLS9		At3g54500	1.75386	3.37261	0.0159506	---		At4g24380	1.03788	2.05321	0.0281435	---		At1g51090	1.28297	2.4334	0.0384611	---		orf111d	1.29929	2.46109	0.00541153	---
At5g15960	1.21381	2.31949	0.00272055	KIN1		At4g17500	1.74484	3.35158	0.00701317	ATERF-1		At3g11650	1.0367	2.05152	0.0332002	NHL2		At5g05960	1.28019	2.42871	0.0311129	---		At2g27660	1.29863	2.45996	0.0207997	---
At4g09760	1.20239	2.30121	0.0236256	---		At1g59910	1.73949	3.33917	0.0248198	---		At5g22690	1.0264	2.03693	0.0449143	---		At5g44530	1.26588	2.40473	0.0157988	---		At1g03850	1.29178	2.4483	0.0474577	---
At1g15520	1.19034	2.28207	0.000292246	PDR12		At3g28210	1.71568	3.28451	0.0486834	PMZ		At1g33760	1.0244	2.03412	0.0293661	---		At3g19580	1.26148	2.39742	0.0188449	AZF2		orf107c	1.28894	2.44349	0.0014079	---
At4g27450	1.1618	2.23736	0.0141464	---		At4g16000	1.71184	3.27577	0.0122851	---		At5g11000	1.008	2.01112	0.0285577	---		At1g49840	1.26013	2.39517	0.013466	---		At5g52050	1.28776	2.44148	0.00506407	---
At5g57340	1.16101	2.23613	0.0255174	---		At3g59060	1.69384	3.23517	0.0138285	PIL6		At1g75860	0.987579	1.98286	0.0238581	---		psbB	1.25941	2.39397	0.0036739	---		At2g37690	1.28059	2.42938	0.00634402	---
At4g23600	1.14965	2.2186	0.0107097	CORI3		At1g23030	1.69118	3.22921	0.0485554	---		At4g11300	0.983987	1.97792	0.0368169	---		At4g33920	1.25461	2.38602	0.046984	---		At4g21390	1.27069	2.41277	0.0263637	B120
At4g04630	1.14953	2.21841	0.0316567	---		At3g19970	1.68652	3.2188	0.011968	---		At5g18290	0.9629	1.94922	0.0392845	SIP1;2		At3g51895	1.24249	2.36606	0.00401984	SULTR3;1		At1g67120	1.24546	2.37094	0.00117577	---
At5g67300	1.14743	2.2152	0.0478342	MYBR1		At5g64260	1.67408	3.19116	0.0436546	EXL2		At3g28340	0.961704	1.94761	0.0475289	GATL10		At4g29780	1.23864	2.35976	0.0333292	---		At3g57530	1.24126	2.36404	0.0368918	CPK32
At4g30650	1.14337	2.20897	0.00636687	---		At5g64310	1.66416	3.1693	0.0250698	AGP1		At1g59590	0.929755	1.90495	0.0489366	ZCF37		At1g76600	1.23134	2.34785	0.0357682	---		At1g62180	1.22794	2.34233	0.0120666	---
At5g47220	1.13166	2.19111	0.033513	ERF2		At5g66070	1.65764	3.155	0.0419833	---		At5g47910	0.921782	1.89445	0.0185988	RBOHD		At4g23290	1.22459	2.33689	0.023014	---		At3g58990	1.22505	2.33763	0.0347532	---
At3g44860	1.12783	2.1853	0.00999047	---		At5g41740	1.65321	3.14532	0.0491913	---		At3g07350	0.917647	1.88903	0.207999	---		At5g42200	1.22447	2.3367	0.0376891	---		At5g66070	1.20914	2.312	0.0129664	---
At2g35470	1.12004	2.17353	0.0413654	---		At5g64660	1.64529	3.12811	0.0222301	CMPG2		At5g26030	0.913848	1.88406	0.0339812	FC1		At3g23080	1.22093	2.33097	0.0490047	---		At3g07340	1.20378	2.30343	0.0428278	---
At4g30660	1.11814	2.17066	0.00390763	---		At1g17620	1.6442	3.12574	0.0333338	---		At1g67530	0.909722	1.87868	0.0116045	---		At3g01960	1.21943	2.32855	0.0275704	---		At3g06530	1.19842	2.29488	0.0190977	---
At5g22380	1.1153	2.1664	0.0104171	anac090		At2g34930	1.63326	3.10213	0.0192439	---		At4g40080	0.907621	1.87595	0.0399019	---		At1g47960	1.21163	2.31599	0.0162427	C/VIF1		At1g16130	1.19826	2.29462	0.0340678	WAKL2
At5g13080	1.11326	2.16333	0.00263277	WRKY75		At2g20145	1.63073	3.0967	0.0401406	---		At3g24530	0.891269	1.85481	0.0492519	---		At2g44080	1.20654	2.30784	0.047441	ARL		At5g42250	1.185	2.27363	0.0329992	---
At4g14270	1.09608	2.13773	0.0188856	---		At2g23810	1.62562	3.08575	0.0494284	TET8		At5g05190	0.881817	1.8427	0.0402231	---		At4g17500	1.20616	2.30722	0.0102307	ATERF-1		At1g53870	1.18454	2.27291	0.00651311	---
At1g64200	1.09479	2.13582	0.0455068	VHA-E3		At3g57530	1.61468	3.06245	0.029587	CPK32		At1g05020	0.873158	1.83167	0.0433943	---		At1g27200	1.20078	2.29863	0.0271646	---		At5g08610	1.1782	2.26295	0.0333582	---
At3g50970	1.08288	2.11826	0.0275759	LTI30		At2g32800	1.61248	3.05776	0.0293818	AP4.3A		At3g49530	0.861565	1.81701	0.0394053	anac062		At3g56400	1.19389	2.28768	0.0461698	WRKY70		At3g18130	1.16125	2.23651	0.0430488	RACK1C_AT
At2g43535	1.07251	2.10309	0.0183562	---		At3g28340	1.61135	3.05537	0.0291651	GATL10		psbT	0.843624	1.79455	0.0399017	---		At1g12990	1.19128	2.28355	0.0116978	---		At4g11300	1.1547	2.22638	0.0268715	---
At1g73500	1.07141	2.10149	0.0238254	MKK9		At4g24110	1.59383	3.01849	0.0470628	---		At5g41100	0.835829	1.78488	0.0393268	---		At1g25400	1.18864	2.27938	0.0644317	---		At3g50260	1.1412	2.20564	0.0368229	CEJ1
At4g11360	1.06342	2.08988	0.020934	RHA1B		At5g18630	1.58952	3.0095	0.0298781	---		At3g28200	0.835165	1.78406	0.0469121	---		psbD	1.18244	2.2696	0.00100557	---		At4g00970	1.13732	2.19972	0.0321664	---
At5g13220	1.06069	2.08592	0.0314505	JAZ10		At4g37370	1.58883	3.00806	0.0468636	CYP81D8		At1g03220	0.813989	1.75807	0.029933	---		At2g25450	1.14966	2.21861	0.00973276	---		At5g61030	1.12233	2.17698	0.0108438	GR-RBP3
At1g19960	1.05993	2.08483	0.00771836	---		At1g30135	1.58812	3.00657	0.019096	JAZ8		At3g26910	0.810502	1.75382	0.0444615	---		At1g03850	1.1353	2.19664	0.0484596	---		At2g43010	1.11895	2.1719	0.0323828	PIF4
At4g05150	1.04587	2.0646	0.0479408	---		At4g05070	1.57136	2.97186	0.0108768	---		At1g19310	0.806663	1.74916	0.0490698	---		At1g73500	1.12983	2.18832	0.0341476	MKK9		At5g59130	1.11351	2.16372	0.0218329	---
At5g05600	1.04205	2.05915	0.000881098	---		At3g57930	1.56692	2.96272	0.0484192	---		At2g20870	0.794125	1.73403	0.0388195	---		At2g18890	1.11891	2.17183	0.0428053	---		At1g52930	1.11044	2.15912	0.0346797	---
At5g50335	1.03635	2.05103	0.0277762	---		At5g01520	1.56161	2.95183	0.0176444	---		At5g24590	0.775429	1.7117	0.0305104	TIP		At1g54820	1.10565	2.15196	0.000205579	---		At1g76600	1.10761	2.15488	0.0461534	---
At4g02075	1.03384	2.04747	0.00988156	PIT1		At4g04610	1.56076	2.95009	0.0299955	40634		At5g06860	0.770732	1.70614	0.0462841	PGIP1		At3g01060	1.10536	2.15152	0.0256249	---		At1g13710	1.10332	2.14848	0.000886263	CYP78A5
At5g05140	1.03002	2.04206	0.0476298	---		At5g67300	1.55812	2.94469	0.0151331	MYBR1		At5g44060	0.757173	1.69018	0.0208501	---		psbG	1.10013	2.14373	0.00256914	---		At3g50060	1.10167	2.14603	0.0443802	MYB77
At2g15970	1.01268	2.01766	0.00462408	COR413-PM1		At1g23710	1.53495	2.89777	0.0423626	---		At5g65390	0.754056	1.68653	0.0461837	AGP7		At5g35490	1.09763	2.14002	0.0043292	MRU1		At2g07698	1.09367	2.13417	0.000902182	---
At2g19810	0.98332	1.97701	0.0441667	---		At5g59550	1.52088	2.86966	0.0372847	---		At3g23030	0.753641	1.68604	0.0215282	IAA2		At2g44230	1.0961	2.13775	0.0287661	---		At1g01190	1.08971	2.12831	0.00067685	CYP78A8
At1g23710	0.983002	1.97657	0.0401983	---		At1g33760	1.51554	2.85906	0.00529074	---		At4g29440	0.748207	1.6797	0.0259334	---		rps12.1	1.09545	2.1368	0.0015088	---		At3g28340	1.08682	2.12406	0.00953859	GATL10
At5g18150	0.975857	1.96681	0.0248357	---		At2g19620	1.51182	2.8517	0.0319644	---		At3g10300	0.734699	1.66405	0.0212099	---		At3g60290	1.09246	2.13237	0.0429602	---		At5g46710	1.08015	2.11426	0.00982149	---
At2g44230	0.973692	1.96386	0.0461373	---		At5g37770	1.50864	2.84542	0.0268131	TCH2		At1g63720	0.725953	1.65399	0.0446707	---		At5g25350	1.07195	2.10227	0.0228916	EBF2		At4g27410	1.07848	2.11181	0.0279321	RD26
At3g46660	0.971061	1.96028	0.0146988	UGT76E12		At2g39400	1.49899	2.82645	0.048517	---		At5g22430	0.724738	1.6526	0.0349665	---		At1g21410	1.06987	2.09924	0.000934809	SKP2A		At3g61100	1.07129	2.10132	0.0165575	---
At1g12710	0.969701	1.95843	0.0262792	AtPP2-A12		At4g27350	1.47002	2.77026	0.00786724	---		At4g24160	0.695914	1.61991	0.0463562	---		At4g11300	1.06718	2.09533	0.04074	---		At5g25350	1.06272	2.08887	0.0233744	EBF2
At2g22980	0.9565	1.9406	0.0294586	SCPL13		At4g11300	1.46718	2.7648	0.0108016	---		At4g30650	0.684081	1.60668	0.000162909	---		psaA	1.0598	2.08464	4.33818e-05	---		At3g17170	1.06173	2.08744	0.036754	RFC3
At2g38240	0.950809	1.93296	0.0105748	---		At4g27410	1.45951	2.75014	0.00738068	RD26		At2g28400	0.671499	1.59273	0.0317502	---		At2g29310	1.04954	2.06987	0.0316135	---		At1g48570	1.04695	2.06616	0.0202841	---
At3g51450	0.949283	1.93091	0.00216533	---		At5g06320	1.44934	2.73083	0.0394953	NHL3		At4g29950	0.666949	1.58771	0.0299573	---		At1g52830	1.04738	2.06677	0.0271338	IAA6		At3g01060	1.0465	2.06551	0.040152	---
At4g38690	0.94522	1.92548	0.0151607	---		At4g39830	1.44839	2.72904	0.0129842	---		At5g09470	0.652742	1.57215	0.0155395	DIC3		At4g38690	1.04218	2.05933	0.0186051	---		At5g26340	1.04528	2.06376	0.0353851	MSS1
At5g66400	0.944132	1.92403	0.0258329	RAB18		At1g59590	1.4483	2.72886	0.0357504	ZCF37		At2g23290	0.652265	1.57163	0.0308842	AtMYB70		At2g40460	1.03609	2.05066	0.0191217	---		At4g30140	1.0361	2.05067	0.0234945	---
At3g28210	0.933242	1.90956	0.0292648	PMZ		At1g51800	1.44691	2.72623	0.0258542	---		At5g62020	0.651242	1.57052	0.035772	HSFB2A		At5g59080	1.02324	2.03247	0.0317278	---		At3g23830	1.03576	2.05019	0.0208292	GRP4
At5g46710	0.9276	1.90211	0.0262849	---		At3g07340	1.44639	2.72525	0.0283727	---		At5g20410	0.64686	1.56576	0.0148465	MGD2		At3g28340	1.01572	2.02191	0.011311	GATL10		At5g19750	1.03204	2.04491	0.00154999	---
At2g06050	0.923907	1.89725	0.0191779	OPR3		At3g55430	1.44629	2.72506	0.0438995	---		At5g03380	0.642894	1.56146	0.0398275	---		mitochondria.1	1.01468	2.02046	0.000978586	---		At1g28370	1.02002	2.02795	0.0136681	ERF11
At1g31550	0.919951	1.89205	0.0301307	---		At5g47070	1.44485	2.72235	0.0451958	---		At5g56580	0.639442	1.55773	0.013841	MKK6		atpI	1.00322	2.00447	0.00995242	---		At3g55010	1.01713	2.02388	0.0204836	PUR5
At1g03610	0.917851	1.8893	0.0441602	---		At5g47220	1.42596	2.68694	0.021498	ERF2		At1g19960	0.622091	1.5391	0.0368828	---		psaC	0.992657	1.98985	0.0246915	---		rps12.1	1.00645	2.00896	0.00478458	---
At1g28070	0.917726	1.88914	0.0215305	---		At4g34150	1.42378	2.68288	0.0429579	---		At3g28850	0.621816	1.53881	0.0482423	---		At5g05090	0.990378	1.9867	0.0347611	---		At3g18600	1.00291	2.00403	0.0348213	---
At4g11300	0.912006	1.88166	0.0449068	---		At4g33920	1.39007	2.62091	0.0388024	---		At5g02220	0.61902	1.53583	0.0185132	---		At5g06530	0.987517	1.98277	0.0197174	---		At1g62710	0.995563	1.99386	0.0337445	BETA-VPE
At5g05090	0.910152	1.87924	0.0426931	---		At3g25600	1.38121	2.60486	0.0398169	---		At2g02810	0.617799	1.53453	0.0150202	UTR1		atpH	0.987393	1.9826	0.0245453	---		At2g35930	0.993502	1.99101	0.0490895	PUB23
At5g58670	0.907559	1.87587	0.0413332	PLC1		At3g57450	1.37857	2.6001	0.0492082	---		At2g37460	0.615663	1.53226	0.049906	---		At5g59130	0.982095	1.97533	0.0148232	---		At1g18740	0.989822	1.98594	0.0410853	---
At4g01120	0.901744	1.86832	0.0354857	GBF2		At1g74710	1.37388	2.59166	0.0458495	EDS16		At4g22710	0.614393	1.53091	0.0353477	CYP706A2		At3g05730	0.982084	1.97532	0.0173937	---		At1g27200	0.988135	1.98362	0.0459477	---
At3g25180	0.898401	1.864	0.00648767	CYP82G1		At3g15500	1.37322	2.59048	0.0321192	ANAC055		At1g08860	0.603577	1.51948	0.00974083	BON3		At3g44860	0.981856	1.975	0.0164626	---		At5g57340	0.986988	1.98204	0.0427579	---
At5g66490	0.897068	1.86228	0.0265904	---		At4g34390	1.34244	2.53579	0.0388914	XLG2		At3g51970	0.602153	1.51798	0.0235155	AtSAT1		petG	0.97591	1.96688	0.00935346	---		At2g33210	0.976978	1.96834	0.0234886	HSP60-2
At1g07050	0.896131	1.86107	0.0353785	---		At5g40690	1.3409	2.53309	0.0282054	---		rpl16.mitochondria	0.595385	1.51088	0.00205354	---		At4g15690	0.972679	1.96248	0.0434643	---		At3g21110	0.97546	1.96627	0.0176379	PUR7
At2g29310	0.895723	1.86054	0.044529	---		At4g18950	1.34066	2.53267	0.0457717	---		At4g32870	0.591763	1.50709	0.0410938	---		At2g30510	0.966478	1.95406	0.00328181	RPT2		At5g27140	0.975273	1.96601	0.012142	---
mitochondria.1	0.888699	1.85151	0.025378	---		At2g27660	1.33975	2.53108	0.0196415	---		At2g27360	-0.591532	1.50685	0.042199	---		At4g30110	0.966376	1.95393	0.00650977	HMA2		At3g46600	0.962049	1.94807	0.0320045	---
At1g03220	0.885329	1.84719	0.0271454	---		At4g02075	1.33158	2.51678	0.00658836	PIT1		At3g24140	-0.593353	1.50875	0.0185145	FMA		At3g55610	0.963039	1.94941	0.0241498	P5CS1		At4g25340	0.956282	1.9403	0.033952	---
At3g28340	0.885078	1.84686	0.0465794	GATL10		At3g11650	1.31882	2.49462	0.0133768	NHL2		At1g28010	-0.596557	1.5121	0.00035237	PGP14		At3g18560	0.962941	1.94928	0.023623	---		At2g25450	0.95139	1.93374	0.013803	---
At4g20820	0.883615	1.84499	0.0103983	---		At1g68410	1.31255	2.4838	0.0494001	---		At4g33150	-0.600176	1.5159	0.0240981	---		At5g67030	0.957243	1.9416	0.0474796	ABA1		psaA	0.950545	1.9326	0.00412357	---
At1g76470	0.882104	1.84306	0.0261602	---		At5g58120	1.31133	2.4817	0.0444555	---		At3g14990	-0.605718	1.52174	0.0437136	---		At3g11410	0.95312	1.93606	0.0198457	PP2CA		At1g59990	0.946811	1.92761	0.00874627	---
At3g44550	0.875227	1.8343	0.0286414	FAR5		At4g19960	1.30666	2.47368	0.0459655	---		At1g27690	-0.609412	1.52564	0.0270617	---		At2g26690	0.937996	1.91587	0.0143112	---		At3g59060	0.940571	1.91929	0.0258655	PIL6
At2g37470	0.868218	1.82541	0.000137658	---		At4g31000	1.30059	2.4633	0.0302	---		At3g46610	-0.622427	1.53946	0.0367106	---		At1g14330	0.930791	1.90632	0.0490755	---		At5g40480	0.934821	1.91165	0.0176799	EMB3012
At1g44350	0.866757	1.82356	0.0148248	ILL6		At2g17040	1.29707	2.45729	0.0144268	anac036		At5g16380	-0.622481	1.53952	0.0178521	---		At4g00970	0.927811	1.90239	0.0328605	---		At5g05190	0.933298	1.90964	0.036836	---
At2g43550	0.859654	1.8146	0.0299965	---		At5g46710	1.29321	2.45073	0.0426418	---		At3g05640	-0.625733	1.54299	0.039749	---		At5g58670	0.922878	1.89589	0.0305044	PLC1		At5g47455	0.932457	1.90852	0.0303489	---
At4g35060	0.850988	1.80374	0.0450462	---		At3g45640	1.29128	2.44745	0.0379931	NAXT1		At5g43070	-0.632083	1.5498	0.036406	WPP1		ycf4	0.915629	1.88639	0.00720585	---		At3g17990	0.93174	1.90758	0.0209144	XPL1
At3g19580	0.848319	1.8004	0.0107393	AZF2		At1g13340	1.29027	2.44574	0.0489716	---		At3g21260	-0.633142	1.55094	0.0487361	---		At2g23290	0.91492	1.88546	0.0223765	AtMYB70		At4g27654	0.930671	1.90616	0.00448639	---
At2g29470	0.847587	1.79949	0.0128088	ATGSTU3		At1g10140	1.28461	2.43616	0.020837	---		At5g03230	-0.637173	1.55528	0.00513564	---		At3g61580	0.913682	1.88385	0.0385965	---		At1g23100	0.930129	1.90545	0.0209247	---
At1g52890	0.846532	1.79817	0.00932677	ANAC019		At3g19580	1.27927	2.42716	0.0137963	AZF2		At5g02890	-0.64855	1.56759	0.0170845	---		At5g54270	0.913627	1.88378	0.0496972	LHCB3		At2g19670	0.92486	1.8985	0.0473411	PRMT1A
At1g26800	0.846269	1.79785	0.027827	---		At3g01430	1.27567	2.42111	0.0411995	---		At2g44070	-0.64859	1.56764	0.0322957	---		At1g62570	0.909778	1.87876	0.0122017	FMO GS-OX4		At2g40460	0.913781	1.88398	0.0277663	---
At1g70700	0.832138	1.78032	0.00333539	TIFY7		At1g03610	1.27073	2.41284	0.0302115	---		At2g39940	-0.65328	1.57274	0.0226978	COI1		orf107c	0.909768	1.87874	0.00101608	---		orf114	0.913243	1.88327	0.0019325	---
At3g19970	0.830953	1.77886	0.0413567	---		At4g28240	1.25852	2.39251	0.0488633	---		At5g50335	-0.660429	1.58055	0.0392942	---		At2g15970	0.909317	1.87816	0.00625285	COR413-PM1		At1g63660	0.912668	1.88252	0.031732	---
At3g17860	0.827354	1.77443	0.0329847	JAZ3		At4g33940	1.24988	2.37821	0.0316557	---		At5g49220	-0.661306	1.58151	0.0177312	---		At2g47750	0.903049	1.87001	0.0495359	GH3.9		At1g69200	0.911842	1.88145	0.0492187	---
At2g29300	0.817254	1.76205	0.0461989	---		At5g17350	1.24928	2.37723	0.045906	---		At1g59700	-0.666954	1.58772	0.0367157	ATGSTU16		At4g31550	0.89648	1.86152	0.0461093	WRKY11		At2g16060	0.908807	1.87749	0.012917	AHB1
At1g32350	0.807457	1.75012	0.00304021	AOX1D		At2g35930	1.24401	2.36856	0.0243024	PUB23		At1g77570	-0.671784	1.59304	0.0172162	---		At4g21650	0.888811	1.85165	0.0307711	---		At2g35790	0.907444	1.87572	0.0184965	---
At1g21010	0.80397	1.7459	0.0387651	---		At4g13560	1.24387	2.36833	4.44914e-05	UNE15		At4g29720	-0.682493	1.60491	0.0028751	ATPAO5		At2g22970	0.884479	1.8461	0.0119944	SCPL11		psbD	0.903949	1.87118	0.00541303	---
At1g69930	0.794352	1.7343	0.0031545	ATGSTU11		At1g08320	1.23703	2.35712	0.0495776	---		At5g61960	-0.689336	1.61254	0.0300884	AML1		At3g53250	0.882184	1.84316	0.00722977	---		At2g28190	0.901917	1.86855	0.0123291	CSD2
At1g51780	0.792204	1.73172	0.0398631	ILL5		At4g09760	1.23684	2.35681	0.0258138	---		At2g06000	-0.69483	1.61869	0.0152486	---		At5g65730	0.87991	1.84026	0.0200153	---		orf111b	0.900614	1.86686	0.028825	AT2G07667
At1g17380	0.791829	1.73127	0.0122194	JAZ5		At5g22390	1.23055	2.34656	0.0147203	---		At5g02480	-0.700229	1.62476	0.0463885	---		rps12.2	0.879527	1.83977	0.000488147	---		At3g56330	0.895514	1.86027	0.00612194	---
At5g44260	0.787736	1.72636	0.0127261	---		At1g27200	1.22885	2.34379	0.0237293	---		At4g38810	-0.701152	1.6258	0.0169602	---		ndhG	0.879048	1.83916	0.021098	---		At1g77510	0.893469	1.85764	0.00616072	ATPDIL1-2
At1g75800	0.784383	1.72236	0.0289135	---		At4g17230	1.22139	2.33172	0.0390689	SCL13		At1g61350	-0.715538	1.6421	0.0219744	---		At5g06710	0.877774	1.83754	0.0339728	HAT14		At2g02740	0.893446	1.85761	0.0169912	WHY3
At2g20340	0.776934	1.71349	0.00219159	---		At3g49530	1.22075	2.33068	0.0101362	anac062		At4g34230	-0.720133	1.64733	0.0447598	ATCAD5		At5g03140	0.877378	1.83703	0.036393	---		At3g21300	0.884097	1.84561	0.0491471	---
At4g04840	0.775403	1.71167	0.020756	ATMSRB6		At1g59930	1.22054	2.33034	0.0198269	---		At5g37260	-0.726481	1.6546	0.0232005	RVE2		At3g16520	0.873543	1.83216	0.00723028	UGT88A1		At1g13930	0.882903	1.84408	0.0283294	---
At3g60530	0.775155	1.71137	0.0276914	---		At3g06780	1.21501	2.32143	0.0347612	---		At1g08800	-0.751892	1.684	0.0435956	---		At3g11110	0.865154	1.82153	0.0452897	---		At3g07750	0.881834	1.84272	0.0385087	---
At2g22970	0.7745	1.7106	0.0126738	SCPL11		At5g38710	1.21313	2.31841	0.000911979	---		At3g60520	-0.754258	1.68676	0.0437818	---		ndhJ	0.862643	1.81837	0.00410323	---		At5g08620	0.869644	1.82721	0.0307631	STRS2
At2g22330	0.768266	1.70322	0.0465156	CYP79B3		At5g24590	1.20737	2.30917	0.0294024	TIP		At5g65870	-0.764754	1.69908	0.0465466	ATPSK5		At4g37550	0.861618	1.81708	0.0181192	---		At3g52170	0.857905	1.8124	0.0147805	---
At5g18640	0.766986	1.70171	0.0428409	---		At1g77250	1.20049	2.29818	0.0200119	---		At5g15850	-0.767814	1.70269	0.0111948	COL1		At3g17510	0.858672	1.81337	0.0462751	CIPK1		orf275	0.848433	1.80054	0.00135025	---
At3g15500	0.7663	1.7009	0.0320625	ANAC055		At5g01820	1.19774	2.29379	0.026837	ATSR1		At2g39920	-0.772973	1.70879	0.0429702	---		At5g05190	0.857669	1.81211	0.0365828	---		At3g10690	0.844655	1.79583	0.00383282	---
At5g09440	0.749538	1.68125	0.0412735	EXL4		At1g44446	1.19213	2.28489	0.0481239	CH1		At2g21210	-0.779377	1.71639	0.0114208	---		At4g00750	0.847574	1.79947	0.019405	---		At4g02075	0.844576	1.79574	0.0327019	PIT1
At3g27690	0.749272	1.68094	0.170055	LHCB2		At1g19180	1.19123	2.28348	0.0163155	JAZ1		At1g61120	-0.786612	1.72502	0.0183583	TPS04		psbA	0.84752	1.79941	0.0103082	---		At4g02850	0.840546	1.79073	0.0356784	---
At3g21230	0.747854	1.67929	0.00410959	4CL5		At1g72790	1.18792	2.27825	0.0439268	---		At3g11090	-0.793595	1.73339	0.0366422	LBD21		At1g48750	0.843781	1.79475	0.0417116	---		At1g01390	0.840155	1.79024	0.0124547	---
At1g53870	0.744614	1.67553	0.0420035	---		At1g73800	1.18442	2.27273	0.0491349	---		At1g10650	-0.797037	1.73753	0.0368141	---		At1g01390	0.84291	1.79366	0.0270293	---		At4g10450	0.83849	1.78818	0.0486949	---
At3g48530	0.743284	1.67398	0.0364552	KING1		At4g29950	1.17855	2.26348	0.00578884	---		At5g52380	-0.836583	1.78582	0.042336	---		At1g13930	0.842573	1.79325	0.00881094	---		At1g56050	0.836514	1.78573	0.010301	---
At5g47910	0.729819	1.65843	0.0449892	RBOHD		At5g02220	1.1749	2.25778	0.0116951	---		At1g76120	-0.874875	1.83385	0.0322088	---		accD	0.833735	1.78229	0.00322177	---		At5g49560	0.835634	1.78464	0.0331234	---
At4g11370	0.728461	1.65687	0.0162857	RHA1A		At5g05140	1.16741	2.24608	0.0314944	---		At1g05560	-0.896764	1.86188	0.0492527	UGT75B1		At2g07707	0.831191	1.77915	0.000246089	---		At3g16780	0.834724	1.78352	0.048727	---
At1g70420	0.725495	1.65347	0.00657401	---		At5g42250	1.15824	2.23185	0.0289528	---		At2g28200	-0.926881	1.90116	0.029463	---		At5g22310	0.828544	1.77589	0.0198901	---		At4g31550	0.833549	1.78206	0.045582	WRKY11
At3g13980	0.722853	1.65044	0.0241564	---		At4g17900	1.15526	2.22724	0.0432329	---		At1g06570	-0.934505	1.91123	0.0465522	PDS1		atpA	0.82824	1.77552	0.00177051	---		At4g20020	0.830917	1.77882	0.0353246	---
At5g54170	0.716657	1.64337	0.0295254	---		At3g56880	1.15229	2.22266	0.0164414	---		At1g17090	-0.986084	1.9808	0.0411297	---		At2g39870	0.82586	1.77259	0.00593125	---		At3g23990	0.8294	1.77695	0.0339633	HSP60
At2g33810	0.715209	1.64172	0.0263374	SPL3		At2g05070	1.14641	2.21362	0.043873	LHCB2.1		At2g46690	-1.16928	2.24899	0.0475625	---		At2g45660	0.823223	1.76935	0.0204877	AGL20		At2g44040	0.82605	1.77282	0.0176964	---
At1g28370	0.714869	1.64133	0.047923	ERF11		At1g63090	1.14465	2.21092	0.0444539	AtPP2-A11		At5g06790	-1.18293	2.27037	0.0423422	---		At1g75190	0.817314	1.76212	0.0471345	---		At3g54750	0.82444	1.77085	0.00196371	---
At5g67080	0.710889	1.63681	0.0049992	MAPKKK19		At3g24530	1.14079	2.20502	0.0257688	---		At3g03470	-1.20001	2.29741	0.0249996	CYP89A9		At1g33960	0.811499	1.75503	0.0450003	AIG1		At5g08600	0.818816	1.76396	0.00843211	---
At2g25450	0.71002	1.63583	0.0418994	---		At4g24380	1.13905	2.20236	0.0392469	---		At4g12500	-1.27436	2.41891	0.0257683	---		At2g42750	0.807257	1.74988	0.032161	---		At2g21790	0.81773	1.76263	0.0159918	RNR1
At1g13930	0.704103	1.62913	0.00899678	---		At1g53885	1.13884	2.20205	0.0247329	---		At2g43510	-1.28484	2.43655	0.0473966	ATTI1		At4g27710	0.805203	1.74739	0.0225568	CYP709B3		At2g29760	0.817201	1.76198	0.0141447	---
At5g22860	0.699659	1.62412	0.0206658	---		At1g12450	1.13883	2.20202	0.0499275	---		At5g59320	-1.52238	2.87264	0.0306805	LTP3		At3g23340	0.794299	1.73423	0.00241598	ckl10		At1g63810	0.814794	1.75905	0.0480845	---
At1g74840	0.698786	1.62314	0.0135728	---		At5g18150	1.13822	2.2011	0.0289702	---		At4g19430	-1.52356	2.87499	0.00501036	---		At5g26910	0.794029	1.73391	0.015582	---		At3g02550	0.811819	1.75542	0.0316283	LBD41
At3g23230	0.694877	1.61875	0.0497061	---		At4g36730	1.13718	2.19951	0.0495885	GBF1		At4g12490	-2.41123	5.31928	0.01047	---		At5g55570	0.791037	1.73032	0.00572191	---		At2g15970	0.810553	1.75388	0.0445889	COR413-PM1
At4g14340	0.692628	1.61622	0.000374728	CKI1		At5g62020	1.13517	2.19645	0.0247989	HSFB2A		At4g12480	-2.57401	5.95464	0.0152275	pEARLI 1		At4g30660	0.78835	1.7271	0.0158171	---		At4g37750	0.80703	1.74961	0.00717523	ANT
At5g02020	0.691958	1.61547	0.00986007	---		At3g52800	1.1308	2.18979	0.0435388	---								At3g02130	0.783771	1.72163	0.0343373	RPK2		At4g04840	0.805719	1.74802	0.0220495	ATMSRB6
At4g36500	0.689103	1.61228	0.0466526	---		At1g07180	1.13005	2.18867	0.0365706	NDA1								At1g76110	0.778928	1.71586	0.0372038	---		At3g61580	0.805102	1.74727	0.0207138	---
At2g42540	0.684242	1.60686	0.0110403	COR15A		At5g45710	1.10279	2.14769	0.0166493	RHA1								At2g20610	0.778027	1.71478	0.0277181	SUR1		At1g12990	0.804683	1.74676	0.0445597	---
At5g12950	0.68391	1.60649	0.00435234	---		At4g00970	1.10276	2.14765	0.0147486	---								At1g09080	0.775092	1.7113	0.0109157	BIP3		nad3	0.803967	1.7459	0.0239609	---
At5g59080	0.683581	1.60612	0.0186023	---		At1g09575	1.09896	2.142	0.04238	---								At2g42220	0.774357	1.71043	0.0486458	---		At5g09440	0.803822	1.74572	0.0303454	EXL4
At1g80820	0.682868	1.60533	0.019542	CCR2		At5g18670	1.09747	2.1398	0.00200036	BMY3								At4g20840	0.772873	1.70867	0.0247802	---		At2g23350	0.803006	1.74473	0.0276856	PAB4
At1g17970	0.68237	1.60477	0.0393118	---		At1g19380	1.09004	2.12879	0.0459673	---								At4g37080	0.772695	1.70846	0.0148181	---		At3g44860	0.798296	1.73905	0.0276452	---
At5g65730	0.6759	1.59759	0.042652	---		At3g13430	1.08216	2.1172	0.0398562	---								At5g28020	0.771634	1.7072	0.0481196	CYSD2		At3g07770	0.794697	1.73471	0.0392238	---
At1g18870	0.67177	1.59303	0.0334491	ICS2		At5g22690	1.08149	2.11622	0.0484252	---								At2g37460	0.769249	1.70438	0.0477592	---		At1g74330	0.790657	1.72986	0.0299139	---
At1g69780	0.66996	1.59103	0.00492848	ATHB13		At4g01010	1.07063	2.10034	0.0449585	ATCNGC13								At3g26490	0.768929	1.704	0.000705971	---		At5g63120	0.789511	1.72849	0.00427592	---
At1g30820	0.666502	1.58722	0.00801039	---		At1g26800	1.06438	2.09128	0.026192	---								At4g37250	0.764357	1.69861	0.030856	---		At4g26370	0.78935	1.7283	0.0467294	---
At2g24762	0.664479	1.585	0.00714346	AtGDU4		At1g75020	1.05958	2.08433	0.00907662	LPAT4								rpl20	0.763656	1.69779	0.0365242	---		At4g29510	0.787519	1.7261	0.0261	PRMT11
At4g29210	0.663179	1.58357	0.00932844	GGT4		At5g66400	1.05743	2.08122	0.0239023	RAB18								At1g01190	0.757816	1.69093	0.0180221	CYP78A8		At3g55280	0.784948	1.72303	0.0469919	RPL23AB
orf111d	0.660418	1.58054	0.037516	---		At3g28200	1.05075	2.07161	0.0277929	---								ycf3	0.748792	1.68038	0.00242643	---		At1g49840	0.783725	1.72157	0.0467811	---
At1g61810	0.652125	1.57148	0.00324098	BGLU45		At3g03870	1.04952	2.06984	0.0463038	PYK10								At3g06770	0.748551	1.6801	0.0381589	---		At4g09730	0.783605	1.72143	0.00540479	---
At1g76560	0.647563	1.56652	0.00660886	CP12-3		At5g06860	1.04588	2.06462	0.0431491	PGIP1								At5g12950	0.748273	1.67978	7.73198e-06	---		At5g13030	0.783221	1.72097	0.00654109	---
At1g52250	0.646294	1.56514	0.0442316	ROPGEF11		At1g33770	1.04104	2.05772	0.0112214	---								At2g14750	0.748221	1.67972	0.0356429	APK		At2g07741	0.779533	1.71658	0.0083126	---
At5g58350	0.64526	1.56402	0.00261708	WNK4		At3g26980	1.04053	2.05699	0.039439	MUB4								At3g01550	0.746349	1.67754	0.0178963	PPT2		At2g37600	0.778072	1.71484	0.0105159	---
At1g13340	0.64494	1.56367	0.00743635	---		At1g58420	1.03711	2.05211	0.0496599	---								At1g49160	0.743462	1.67419	0.00346448	WNK7		At1g09200	0.776481	1.71295	0.0100338	---
At1g33970	0.643096	1.56168	0.0455912	---		At1g74330	1.03703	2.05199	0.0163883	---								At1g74840	0.74123	1.6716	0.015605	---		At1g04900	0.772079	1.70773	0.0134042	---
At3g29320	0.639703	1.55801	0.0384985	---		At5g05190	1.03381	2.04743	0.0221884	---								At1g22650	0.738833	1.66883	0.010276	---		At2g39980	0.769739	1.70496	0.0202112	---
At1g16850	0.638828	1.55706	0.000284832	---		At1g73805	1.03315	2.04649	0.0469913	---								At3g51750	0.737695	1.66751	0.0425392	---		At3g03060	0.769121	1.70423	0.0179622	---
At1g78600	0.63152	1.5492	0.0130878	LZF1		At4g36900	1.03271	2.04586	0.0245661	RAP2.10								At3g02020	0.736856	1.66654	0.00457949	AK3		At2g32060	0.7666	1.70126	0.0463605	---
At4g09460	0.631501	1.54918	0.0333381	ATMYB6		At5g59080	1.03197	2.04481	0.00455877	---								At3g47620	0.735116	1.66453	0.000797076	AtTCP14		At4g31210	0.764526	1.69881	0.0321634	---
At2g23290	0.628367	1.54581	0.0428003	AtMYB70		At3g61980	1.02928	2.04101	0.0279105	---								At1g74450	0.731029	1.65982	0.0461619	---		At1g02200	0.757989	1.69113	0.0122038	CER1
At3g20340	0.62819	1.54562	0.00974845	---		At2g23120	1.02922	2.04092	0.0281081	---								At2g28400	0.726728	1.65488	0.0302767	---		At5g47910	0.753142	1.68546	0.0215391	RBOHD
At1g02300	0.624242	1.5414	0.0371185	---		At4g28400	1.02912	2.04078	0.0305816	---								At2g16430	0.726185	1.65426	0.00293886	PAP10		At1g79470	0.752939	1.68522	0.0178424	---
At2g32710	0.62382	1.54095	0.0400256	KRP4		At2g33580	1.02859	2.04003	0.00941175	---								At3g22750	0.721185	1.64854	0.00971181	---		At5g38710	0.748515	1.68006	1.4036e-05	---
At3g29370	0.623575	1.54069	0.038456	---		At4g15690	1.02736	2.03829	0.0406845	---								At2g39850	0.717909	1.6448	0.0129762	---		rpoC1	0.748132	1.67962	0.0243216	---
At3g01650	0.616829	1.5335	0.0413509	RGLG1		At1g14330	1.02627	2.03675	0.0355311	---								At1g10900	0.715953	1.64257	0.0408767	---		At3g44350	0.746754	1.67801	0.0205341	anac061
At3g16690	0.615768	1.53237	0.043292	---		At4g40080	1.02456	2.03434	0.0452636	---								psbC	0.714602	1.64103	0.030303	---		At2g35040	0.744438	1.67532	0.012479	---
At5g07440	0.615447	1.53203	0.0293697	GDH2		At4g28290	1.01734	2.02418	0.0467877	---								At1g77850	0.713042	1.63926	0.0291054	ARF17		At4g16630	0.741621	1.67205	0.0320376	---
At1g53580	0.614768	1.53131	0.0065638	GLY3		At1g03220	1.01346	2.01875	0.0324676	---								At1g62290	0.712456	1.63859	0.00649535	---		At3g49320	0.741318	1.6717	0.0152196	---
At1g20010	0.612287	1.52868	0.00199384	TUB5		At1g06050	1.00719	2.01	0.0103212	---								At3g49930	0.711366	1.63735	0.019522	---		At5g18820	0.74122	1.67159	0.00633947	EMB3007
At3g18170	0.604679	1.52064	0.0431685	---		At3g11410	1.00463	2.00643	0.017727	PP2CA								At4g13770	0.709417	1.63514	0.0300204	CYP83A1		At5g11000	0.73648	1.66611	0.0487516	---
At4g18530	0.602567	1.51842	0.0242829	---		At1g58290	1.00381	2.00529	0.0182042	HEMA1								At5g10750	0.707434	1.6329	0.00138295	---		At3g16000	0.735007	1.66441	0.00359572	MFP1
At2g47440	0.602252	1.51808	0.0481325	---		At5g35970	1.00314	2.00436	0.033325	---								At1g73680	0.706722	1.63209	0.00673116	---		psbG	0.734969	1.66436	0.00825738	---
At1g66400	0.598281	1.51391	0.0403948	---		At3g56360	0.989153	1.98502	0.000128454	---								At1g73470	0.705794	1.63104	0.0377717	---		At1g57820	0.732236	1.66121	0.0184705	VIM1
At5g43700	0.598012	1.51363	0.00666616	ATAUX2-11		At1g67530	0.982007	1.97521	0.0128173	---								At2g07698	0.705757	1.631	0.00430513	---		At5g55280	0.72795	1.65628	0.0106226	FTSZ1-1
At5g06190	0.597378	1.51296	0.0463172	---		At3g13310	0.978049	1.9698	0.0345295	---								At4g25620	0.705746	1.63099	0.0467314	---		At5g44620	0.7264	1.65451	0.00485525	CYP706A3
At3g26490	0.596505	1.51205	0.0048341	---		At2g40270	0.973715	1.96389	0.0231451	---								At5g09470	0.704692	1.6298	0.00651652	DIC3		At3g06980	0.725383	1.65334	0.0143358	---
At3g55940	0.595975	1.51149	0.0300783	---		At2g27260	0.972302	1.96197	0.0191795	---								At1g01500	0.701851	1.62659	0.0407352	---		At3g24492	0.721097	1.64843	0.000481868	MSH7
At1g27130	0.595271	1.51076	0.0160125	ATGSTU13		At5g37710	0.968452	1.95674	0.0367898	---								rpoC1	0.699676	1.62414	0.0332626	---		ycf4	0.72038	1.64762	0.0289167	---
At4g33150	0.593318	1.50871	0.0342485	---		At3g46370	0.967454	1.95539	0.00536198	---								At2g28200	0.694019	1.61778	0.0151503	---		At5g10390	0.717351	1.64416	0.042276	---
At3g53990	0.588437	1.50362	0.0318073	---		At5g67030	0.963593	1.95016	0.0139392	ABA1								At2g38120	0.692315	1.61587	0.00790484	AUX1		At2g24762	0.716886	1.64363	0.00664732	AtGDU4
At1g69526	-0.585673	1.50074	0.0408514	---		At2g47060	0.962955	1.9493	0.0222943	---								At3g54890	0.691263	1.6147	0.0383993	LHCA1		rpl16.chloroplast	0.71669	1.64341	0.0192	---
At5g43070	-0.58755	1.50269	0.0431584	WPP1		At1g73500	0.957459	1.94189	0.0430649	MKK9								At2g42190	0.688334	1.61142	0.00367233	---		At5g64580	0.716517	1.64321	0.0207021	---
At2g27360	-0.589944	1.50519	0.0457818	---		At4g25390	0.950809	1.93296	0.0320094	---								At3g06750	0.687224	1.61018	0.0180564	---		nad9	0.7155	1.64205	0.0314845	---
At2g22360	-0.59092	1.50621	0.0406193	---		At3g45730	0.948836	1.93031	0.0263737	---								At3g18980	0.687192	1.61015	0.0436843	---		At2g27775	0.715092	1.64159	0.0248921	---
At1g54260	-0.591917	1.50725	0.0434188	---		At3g62420	0.944264	1.92421	0.0409171	CPuORF3								At3g19380	0.680768	1.60299	0.0487349	PUB25		At3g02130	0.713283	1.63953	0.0447182	RPK2
At4g27680	-0.597733	1.51334	0.0365084	---		At5g41100	0.938407	1.91641	0.0343941	---								At2g46780	0.680453	1.60264	0.0367819	---		At1g66250	0.713159	1.63939	0.0193414	---
At1g23740	-0.601053	1.51682	0.0333537	---		At3g04060	0.938172	1.9161	0.0135763	anac046								At2g30790	0.680048	1.60219	0.0429346	PSBP-2		At2g04530	0.713076	1.6393	0.0428966	CPZ
At1g58110	-0.602674	1.51853	0.0148973	---		At4g23290	0.931332	1.90704	0.019969	---								At1g22160	0.677914	1.59982	0.0443695	---		At3g18560	0.712978	1.63918	0.0165558	---
At3g61770	-0.603619	1.51952	0.0222077	---		At1g17060	0.931186	1.90684	0.0373188	CYP72C1								At3g44350	0.676166	1.59789	0.00647013	anac061		At1g78600	0.71216	1.63826	0.0437838	LZF1
At5g63770	-0.606567	1.52263	0.0425297	ATDGK2		At5g58350	0.929494	1.90461	0.039155	WNK4								At3g50270	0.671148	1.59234	0.0133891	---		At2g28400	0.711781	1.63782	0.0168136	---
At3g04310	-0.612041	1.52842	0.0365222	---		At4g32350	0.929221	1.90425	0.0328241	---								At1g79790	0.668887	1.58985	0.0409969	---		ndhG	0.710629	1.63652	0.011064	---
At2g02020	-0.620437	1.53734	0.0265845	---		At1g74450	0.925391	1.8992	0.0142879	---								At5g10250	0.668395	1.5893	0.00341964	DOT3		At1g11050	0.710426	1.63629	0.00117563	---
At1g31200	-0.620907	1.53784	0.039896	ATPP2-A9		At4g29440	0.925359	1.89916	0.00546168	---								At5g14780	0.668263	1.58916	0.0487144	FDH		At3g14940	0.709964	1.63576	0.00244731	ATPPC3
At1g61380	-0.623191	1.54028	0.0465313	SD1-29		At1g73750	0.924718	1.89831	0.0268042	---								At3g16000	0.667173	1.58796	0.00530356	MFP1		At5g54510	0.70952	1.63526	0.000421362	DFL1
At5g47800	-0.629451	1.54698	0.0224152	---		At5g55570	0.924453	1.89796	0.0043136	---								At1g03520	0.666245	1.58694	0.0350746	---		At1g06950	0.70888	1.63453	0.0197367	TIC110
At2g41990	-0.633223	1.55103	0.0179465	---		At2g44230	0.923362	1.89653	0.0422577	---								At1g48320	0.660984	1.58116	0.00401638	---		At1g74560	0.708837	1.63449	0.0263204	NRP1
At2g06000	-0.645714	1.56451	0.0217037	---		At1g10740	0.921599	1.89421	0.0357511	---								At5g10170	0.660737	1.58089	0.0260838	MIPS3		At4g16390	0.707943	1.63347	0.0364926	---
At1g09780	-0.645927	1.56474	0.0120547	---		At5g16830	0.920468	1.89273	0.0196529	SYP21								At3g46290	0.65938	1.5794	0.000992608	---		orf149	0.702546	1.62737	0.00774999	---
At1g31920	-0.650497	1.56971	0.0128614	---		At2g37460	0.91782	1.88926	0.0181306	---								At1g18880	0.657541	1.57739	0.0364622	---		orf113	0.698384	1.62269	0.00871658	---
At1g33260	-0.663186	1.58358	0.00825601	---		At5g59730	0.917325	1.88861	0.00946364	ATEXO70H7								petD	0.654272	1.57382	0.00537473	---		At1g15250	0.697249	1.62141	0.04434	---
At5g37260	-0.663676	1.58411	0.0240507	RVE2		At5g47390	0.914565	1.885	0.030857	---								At2g01890	0.652165	1.57152	5.65968e-05	PAP8		At5g39740	0.696937	1.62106	0.0292807	RPL5B
At5g52780	-0.663743	1.58419	0.0232322	---		At4g11360	0.907572	1.87589	0.0314657	RHA1B								At4g18270	0.650159	1.56934	0.015595	TRANS11		At5g55570	0.694393	1.6182	0.00972042	---
At5g15830	-0.664307	1.58481	0.0467686	AtbZIP3		At5g12340	0.907059	1.87522	0.00942724	---								At1g74430	0.649479	1.5686	0.004793	MYB95		At2g38810	0.692979	1.61662	0.00503067	HTA8
At1g12110	-0.67573	1.5974	0.000145648	NRT1.1		At2g30360	0.903551	1.87066	0.0344515	SIP4								At4g24350	0.648942	1.56802	0.00698909	---		At4g27010	0.692269	1.61582	0.0469381	---
At5g62070	-0.678305	1.60026	0.0210929	IQD23		At3g02130	0.903517	1.87062	0.0235245	RPK2								At3g47510	0.646976	1.56588	0.0496305	---		At2g47440	0.68528	1.60801	0.0311074	---
At2g40100	-0.68398	1.60657	0.0253042	LHCB4.3		At5g54270	0.897703	1.8631	0.0259674	LHCB3								At1g19180	0.645763	1.56457	0.0368189	JAZ1		At1g54820	0.684364	1.60699	0.0142825	---
At2g26170	-0.686276	1.60912	0.00965308	CYP711A1		At3g02150	0.895848	1.8607	0.0477527	PTF1								At2g40530	0.645281	1.56404	0.0237974	---		At1g06050	0.684347	1.60697	0.0139927	---
At5g35740	-0.688377	1.61147	0.0322024	---		At5g52250	0.892054	1.85582	0.0243837	---								At1g22070	0.645256	1.56402	0.0403232	TGA3		At5g64050	0.683184	1.60568	0.00703698	ERS
At4g34610	-0.694167	1.61795	0.0472462	BLH6		At1g07870	0.887148	1.84952	0.0141999	---								At5g56270	0.645122	1.56387	0.00535463	WRKY2		At1g57590	0.68307	1.60555	0.03064	---
At4g34950	-0.704487	1.62956	0.0354517	---		At3g55890	0.885633	1.84758	0.0244483	---								At5g03130	0.643949	1.5626	0.0256643	---		At3g49530	0.682975	1.60545	0.0301435	anac062
At2g21210	-0.707179	1.63261	0.0237265	---		At2g05940	0.885596	1.84753	0.00222176	---								At4g19830	0.642674	1.56122	0.0338001	---		At3g04550	0.681777	1.60411	0.0159297	---
At5g49220	-0.718001	1.6449	0.0144782	---		At5g44260	0.88384	1.84528	0.0251825	---								At1g14700	0.640701	1.55909	0.00270808	PAP3		At5g26910	0.680101	1.60225	0.0223158	---
At3g04760	-0.721049	1.64838	0.018479	---		At4g19860	0.879827	1.84016	0.0497803	---								At3g53470	0.638873	1.55711	0.0337427	---		At2g44370	0.679754	1.60187	0.0104304	---
At5g62730	-0.723772	1.65149	0.0144762	---		At1g15740	0.877628	1.83735	0.029489	---								At4g18700	0.63759	1.55573	0.0161509	CIPK12		At3g13860	0.678531	1.60051	0.0151871	HSP60-3A
At5g63140	-0.73459	1.66392	0.0269846	ATPAP29		At3g26910	0.876217	1.83556	0.0402913	---								At3g08940	0.63611	1.55413	0.038478	LHCB4.2		At1g21410	0.676452	1.5982	0.0115836	SKP2A
At2g38280	-0.736978	1.66668	0.0220003	FAC1		At3g26280	0.873827	1.83252	0.0184494	CYP71B4								At5g19940	0.634703	1.55262	0.0470738	---		At5g09510	0.676149	1.59787	0.0176232	---
At3g26570	-0.73748	1.66726	0.03373	PHT2;1		At4g35600	0.869485	1.82701	0.0451741	CONNEXIN 32								At1g03300	0.634145	1.55202	0.00463603	---		At5g67080	0.674804	1.59638	0.0354475	MAPKKK19
rps16	-0.738489	1.66843	0.0162635	---		At5g01830	0.868801	1.82614	0.0150618	---								psaI	0.633267	1.55107	0.00700931	---		At4g10480	0.674527	1.59607	0.0323123	---
At1g04530	-0.745101	1.67609	0.0219063	---		At1g75860	0.867358	1.82432	0.0409882	---								ndhD	0.632563	1.55032	0.00994436	---		At4g32520	0.673041	1.59443	0.00643675	SHM3
At4g30190	-0.753653	1.68606	0.0384179	AHA2		At1g65510	0.864666	1.82092	0.0378644	---								At3g45600	0.631519	1.5492	0.0381421	TET3		At2g42540	0.670924	1.59209	0.0412444	COR15A
At1g15410	-0.756278	1.68913	0.0173019	---		At5g44060	0.855577	1.80948	0.0109031	---								At4g32870	0.630529	1.54813	0.0381255	---		At4g38690	0.669555	1.59058	0.0433708	---
At2g46420	-0.758552	1.69179	0.0425591	---		At3g49350	0.854579	1.80823	0.046951	---								ycf10_cemA	0.63052	1.54812	0.020307	---		At1g74430	0.668673	1.58961	0.00841582	MYB95
At2g01260	-0.759974	1.69346	0.0474275	---		At1g36940	0.854328	1.80792	0.0296148	---								orf114	0.629366	1.54689	0.00708423	---		At3g01790	0.667206	1.58799	0.00473776	---
At1g23090	-0.760262	1.6938	0.0212907	AST91		At5g45830	0.854204	1.80776	0.0222782	DOG1								At2g32450	0.627197	1.54456	0.0287524	---		At4g18530	0.661454	1.58168	0.0166065	---
At4g09350	-0.769788	1.70502	0.033403	---		At4g32870	0.848702	1.80088	0.0234686	---								psbT	0.627116	1.54447	0.0323186	---		At1g28530	0.660638	1.58078	0.0183997	---
At3g21870	-0.771754	1.70734	0.0389344	CYCP2;1		At1g73200	0.840513	1.79069	0.04805	---								At1g70230	0.62656	1.54388	0.0282013	---		At5g40770	0.659884	1.57996	0.043405	ATPHB3
At1g28010	-0.772016	1.70765	0.000830252	PGP14		At1g17420	0.836506	1.78572	0.0360047	LOX3								At1g06050	0.626088	1.54337	0.0394029	---		At1g22070	0.659789	1.57985	0.0193899	TGA3
At5g55930	-0.776383	1.71283	0.00986327	OPT1		At1g70590	0.828785	1.77619	0.0492877	---								At5g10180	0.625452	1.54269	0.0339631	SULTR2;1		At2g07675	0.659752	1.57981	0.0167583	---
At1g65840	-0.783762	1.72161	0.00800602	ATPAO4		At4g33790	0.824227	1.77059	0.0424942	CER4								At5g66200	0.624882	1.54208	0.0381433	ARO2		At2g16430	0.659469	1.5795	0.0169692	PAP10
At3g63110	-0.78851	1.72729	0.0190024	ATIPT3		At5g11650	0.823916	1.7702	0.0496813	---								At5g61670	0.615213	1.53178	0.0094614	---		At4g19710	0.657722	1.57759	0.00278665	AK-HSDH II
At4g15500	-0.79179	1.73122	0.0484209	UGT84A4		At1g62840	0.815678	1.76012	0.0153992	---								At1g19330	0.612947	1.52938	0.0138691	---		At2g39180	0.653204	1.57266	0.0355724	CCR2
At5g58310	-0.807045	1.74962	0.0498136	MES18		At2g44370	0.81378	1.75781	0.0296156	---								orf111d	0.612906	1.52934	0.0468673	---		At4g25740	0.650583	1.5698	0.0267807	---
At1g55690	-0.817693	1.76258	0.0164023	---		At2g05510	0.806629	1.74912	0.0311233	---								At3g46780	0.612787	1.52921	0.00449261	PTAC16		At5g07090	0.647133	1.56605	0.0454801	---
At1g07010	-0.826307	1.77314	0.0371552	---		At2g31990	0.805253	1.74745	0.0495299	---								At5g09730	0.612682	1.5291	0.0448036	BXL3		At5g10920	0.646699	1.56558	0.0415123	---
At5g15850	-0.8344	1.78312	0.0145017	COL1		At4g08500	0.805047	1.7472	0.0394841	MEKK1								At1g15820	0.612623	1.52904	0.0259735	LHCB6		At1g19960	0.646158	1.565	0.0400987	---
At5g15840	-0.839746	1.78974	0.0274297	CO		At2g23690	0.801892	1.74339	0.0407904	---								psbH	0.611383	1.52772	0.000223158	---		At2g39870	0.645644	1.56444	0.0150188	---
At5g13110	-0.844757	1.79596	0.0348994	G6PD2		At2g23290	0.801036	1.74235	0.016988	AtMYB70								At4g32190	0.610382	1.52666	0.00132267	---		At5g24590	0.645372	1.56414	0.00633108	TIP
At1g43910	-0.860261	1.81537	0.0224751	---		At5g12880	0.798037	1.73873	0.00903984	---								At5g24010	0.610169	1.52644	0.0305463	---		At2g34090	0.645165	1.56392	0.0375415	MEE18
At4g23750	-0.863471	1.81941	0.0353494	CRF2		At5g18640	0.797089	1.73759	0.0338928	---								At4g14605	0.607428	1.52354	0.0395794	---		At3g04840	0.642677	1.56122	0.0164387	---
At5g02480	-0.864398	1.82058	0.0351764	---		At1g71960	0.797005	1.73749	0.0208412	---								At4g09460	0.60141	1.5172	0.0368822	ATMYB6		At3g04820	0.637364	1.55548	0.0231228	---
At1g69730	-0.866226	1.82289	0.0319019	---		At3g01550	0.787917	1.72658	0.0323001	PPT2								At1g68400	0.597451	1.51304	0.00282105	---		At1g45110	0.636917	1.555	0.0256056	---
At2g40670	-0.872806	1.83122	0.0491131	ARR16		At5g54730	0.786495	1.72488	0.0152151	ATG18F								At4g27700	0.596143	1.51167	0.0179044	---		At5g49910	0.63691	1.555	0.0173819	CPHSC70-2EAT SHOCK PROTEIN 70-2
At3g11090	-0.922977	1.89602	0.0375163	LBD21		At3g23030	0.786415	1.72478	0.013208	IAA2								At3g25570	0.596107	1.51163	0.0129148	---		At5g59730	0.636071	1.55409	0.0131523	ATEXO70H7
At5g52830	-0.953313	1.93631	0.014071	WRKY27		At1g62710	0.785653	1.72387	0.00328841	BETA-VPE								At3g44380	0.593996	1.50942	0.00821588	---		At3g14900	0.635357	1.55332	0.0362002	---
At3g30460	-0.98169	1.97478	0.0133504	---		At1g21500	0.784813	1.72287	0.00355349	---								At1g74640	0.592014	1.50735	0.0112016	---		At5g26030	0.634015	1.55188	0.0159988	FC1
At4g19380	-0.987514	1.98277	0.0311267	---		At5g09730	0.784233	1.72218	0.0213748	BXL3								At2g17640	0.591745	1.50707	0.000981062	ATSERAT3;1		At3g07320	0.633327	1.55114	0.00217318	---
At1g68570	-1.02712	2.03796	0.0183843	---		At1g35670	0.784088	1.722	0.0245456	ATCDPK2								At4g19230	0.590393	1.50566	0.00617054	CYP707A1		petD	0.630208	1.54779	0.0101859	---
At2g41700	-1.10064	2.1445	0.0462622	---		At4g25620	0.779694	1.71677	0.0382553	---								At2g36080	0.589026	1.50423	0.0307393	---		At2g24590	0.628863	1.54635	0.0255156	---
At1g55910	-1.26811	2.40846	0.0473139	ZIP11		At4g08290	0.779478	1.71651	0.0252553	---								At1g20160	0.587939	1.5031	0.0175196	ATSBT5.2		At3g11510	0.62711	1.54447	0.0297035	---
At2g36630	-1.39031	2.62136	0.032238	---		At2g42360	0.777053	1.71363	0.025248	---								At3g18230	-0.586239	1.50133	0.0154755	---		orf262	0.625294	1.54253	0.00314462	---
At2g19650	-1.61532	3.0638	0.0384736	---		At2g34430	0.776153	1.71256	0.0121906	LHB1B1								At2g41830	-0.586279	1.50137	0.00247111	---		At3g20440	0.620122	1.53701	0.0444342	EMB2729
At5g49330	-1.7523	3.36896	0.0338154	AtMYB111		At4g38690	0.774154	1.71019	0.026747	---								At3g43810	-0.587633	1.50278	0.016615	CAM7		At5g12340	0.620106	1.53699	0.00367106	---
						At2g03240	0.772097	1.70775	0.0334443	---								At1g75240	-0.588251	1.50342	0.0405196	AtHB33		At3g23340	0.61963	1.53648	0.00432126	ckl10
						At3g18980	0.768703	1.70374	0.0172143	---								At4g03550	-0.59041	1.50567	0.0149669	ATGSL05		At5g48220	0.618819	1.53562	0.00568498	---
						At3g10420	0.761525	1.69528	0.0371468	---								At2g22475	-0.591622	1.50694	0.0140997	GEM		At5g66750	0.618642	1.53543	0.00802669	CHR1
						At3g62220	0.760138	1.69365	0.048485	---								At5g53800	-0.593319	1.50871	0.0369454	---		At3g54890	0.616357	1.533	0.044579	LHCA1
						At3g08940	0.756983	1.68995	0.00233045	LHCB4.2								At5g57590	-0.593534	1.50894	0.0107032	BIO1		At3g27180	0.615542	1.53213	0.0137391	---
						At3g44860	0.756244	1.68909	0.0360655	---								At5g25610	-0.59397	1.50939	0.0323875	RD22		At1g72370	0.614707	1.53125	0.0378452	P40
						At5g13630	0.754883	1.6875	0.0307018	GUN5								At3g09700	-0.600684	1.51644	0.0344077	---		orf25	0.613508	1.52997	0.0186646	---
						At1g29760	0.753848	1.68628	0.0378292	---								At5g66620	-0.601818	1.51763	0.0355904	DAR6		At3g07430	0.613167	1.52961	0.0464386	emb1990
						At5g58720	0.752698	1.68494	0.0439183	---								At1g14440	-0.602234	1.51807	0.033758	AtHB31		At2g36620	0.61279	1.52921	0.0296622	RPL24A
						At4g26690	0.75114	1.68312	0.0496326	SHV3								At2g29890	-0.603701	1.51961	0.0388157	VLN1		At2g31725	0.612107	1.52849	0.00638532	---
						At4g26750	0.750698	1.68261	0.0245694	---								At1g14200	-0.603811	1.51973	0.0241802	---		At1g48460	0.608881	1.52508	0.043606	---
						At5g66490	0.750667	1.68257	0.0338607	---								At2g45880	-0.605069	1.52105	0.00311765	BAM7		accD	0.60733	1.52344	0.0187413	---
						At1g01190	0.746922	1.67821	0.00878781	CYP78A8								At4g15850	-0.607495	1.52361	0.0407784	ATRH1		psbA	0.607297	1.5234	0.0265359	---
						At3g54890	0.746587	1.67782	0.0083917	LHCA1								At1g14510	-0.6076	1.52372	0.0254026	AL7		atpA	0.60649	1.52255	0.00828054	---
						At4g02350	0.746291	1.67747	0.0396806	---								At3g04730	-0.60764	1.52376	0.0145106	IAA16		At3g14390	0.606478	1.52254	0.0385764	---
						At4g30490	0.745698	1.67679	0.0424315	---								At3g52550	-0.610343	1.52662	0.0375968	---		At3g57610	0.606457	1.52252	0.00583371	ADSS
						At2g30510	0.745058	1.67604	0.0182394	RPT2								At3g01640	-0.613299	1.52975	0.0104296	---		rpl16.mitochondria	0.606175	1.52222	0.0217118	---
						At1g34760	0.743458	1.67418	0.0309368	GRF11								At4g28680	-0.614752	1.5313	0.0407625	---		ccb452	0.60554	1.52155	0.0297994	---
						At3g18560	0.737682	1.66749	0.0160915	---								At1g23090	-0.617774	1.53451	0.0234673	AST91		At3g45450	0.602494	1.51834	0.0426334	---
						At3g29035	0.737355	1.66712	0.00694002	ATNAC3								At3g59050	-0.61786	1.5346	0.0415485	CPuORF18		At1g20030	0.601648	1.51745	0.0364873	---
						At1g25550	0.73718	1.66691	0.0384363	---								At5g43060	-0.618152	1.53491	0.00322541	---		At4g21180	0.601539	1.51733	0.0123487	ATERDJ2B
						At1g21410	0.735602	1.66509	0.00351536	SKP2A								At2g20870	-0.618317	1.53508	0.00498653	---		At4g20840	0.600894	1.51666	0.044367	---
						At1g28240	0.734128	1.66339	0.0235363	---								At4g13180	-0.621964	1.53897	0.0449687	---		At4g31810	0.599369	1.51505	0.0387168	---
						At2g42750	0.732429	1.66143	0.00394475	---								At5g18070	-0.621969	1.53897	0.0135805	DRT101		At1g80410	0.598487	1.51413	0.000251697	EMB2753
						At1g17380	0.730707	1.65945	0.00875154	JAZ5								At5g41070	-0.622999	1.54007	0.0394871	DRB5		At1g18080	0.596287	1.51182	0.0275777	ATARCA
						At1g57943	0.728061	1.65641	0.00258694	ATPUP17								At1g69030	-0.626218	1.54351	0.00723388	---		At4g25890	0.595823	1.51133	0.04847	---
						At3g13710	0.727631	1.65592	0.0168624	---								At3g13350	-0.628398	1.54585	0.0325038	---		At1g75020	0.594429	1.50987	0.018415	LPAT4
						At5g57345	0.726683	1.65483	0.00694715	---								At2g45920	-0.629097	1.5466	0.0397021	---		At2g42710	0.594333	1.50977	0.0154387	---
						At5g62460	0.722056	1.64953	0.0491338	---								At5g40610	-0.629811	1.54736	0.0117125	---		At3g62460	0.593533	1.50894	0.0109342	---
						At4g14350	0.721943	1.6494	0.0412853	---								At3g57220	-0.630872	1.5485	0.0142443	---		At5g58070	0.590835	1.50612	0.0210069	TIL
						At3g12400	0.719464	1.64657	0.0402968	ELC								At1g15750	-0.63174	1.54943	0.0281	TPL		At3g11120	0.58818	1.50335	0.0316856	---
						At1g62420	0.719035	1.64608	0.0351086	---								At3g06030	-0.635679	1.55367	0.016937	ANP3		At1g74640	0.587929	1.50309	0.0017259	---
						At3g29670	0.71897	1.64601	0.00763842	---								At5g01040	-0.639919	1.55824	0.0495859	LAC8		At4g16265	0.587235	1.50236	0.00140532	NRPB9B
						At4g13010	0.717991	1.64489	0.00779594	---								At1g59960	-0.640441	1.55881	0.0175612	---		At2g37470	0.586035	1.50112	0.00393485	---
						At1g03130	0.714817	1.64127	0.00358414	PSAD-2								At5g10820	-0.6465	1.56537	0.00926471	---		At3g47250	-0.585008	1.50005	0.0473016	---
						At5g16200	0.712364	1.63849	0.0160157	---								At5g45270	-0.647318	1.56625	0.0349634	RRS1		At3g01490	-0.586064	1.50115	0.0282644	---
						At4g16780	0.710239	1.63608	0.0252881	ATHB-2								At2g20780	-0.65227	1.57164	0.0494046	---		At2g43900	-0.586578	1.50168	0.01266	---
						At3g17510	0.709334	1.63505	0.0426673	CIPK1								At1g56210	-0.655707	1.57539	0.0286748	---		At3g53720	-0.586994	1.50211	0.0201686	ATCHX20
						At3g55610	0.708545	1.63416	0.0356006	P5CS1								At4g21865	-0.656551	1.57631	0.000859589	---		At2g18910	-0.587424	1.50256	0.00503219	---
						At5g01990	0.707831	1.63335	0.0180761	---								At1g02890	-0.659493	1.57953	0.0404484	---		At3g12920	-0.58908	1.50429	0.0451696	---
						At2g20500	0.706532	1.63188	0.00251389	---								At1g19300	-0.659824	1.57989	0.0317779	PARVUS		At3g04350	-0.591008	1.5063	0.00815743	---
						At5g38850	0.703818	1.62881	0.0268974	---								At2g46720	-0.660605	1.58075	0.0422366	KCS13		At1g63310	-0.5912	1.5065	0.0144074	---
						At2g41250	0.703672	1.62864	0.043257	---								At1g32330	-0.662302	1.58261	0.0483115	ATHSFA1D		At5g65560	-0.592884	1.50826	0.0426581	---
						At5g62570	0.702849	1.62772	0.0337232	---								At4g16840	-0.665627	1.58626	0.0197516	---		At1g15920	-0.593011	1.50839	0.00576087	---
						At1g47380	0.701454	1.62614	0.0480676	---								At1g11630	-0.668774	1.58972	0.00625467	---		At3g14750	-0.594041	1.50947	0.0109726	---
						At4g12040	0.700382	1.62493	0.0390279	---								At5g34930	-0.669668	1.59071	0.0271541	---		At3g16500	-0.594584	1.51004	0.0377168	PAP1
						At2g35060	0.700041	1.62455	0.023567	KUP11								At4g30500	-0.670407	1.59152	0.0161997	---		At1g16750	-0.5946	1.51005	0.0191987	---
						At1g77220	0.69771	1.62193	0.018309	---								At4g33540	-0.670858	1.59202	0.00292205	---		At5g15410	-0.595662	1.51117	0.0386405	DND1
						At2g41010	0.697674	1.62189	0.0101887	ATCAMBP25								At1g03410	-0.67404	1.59553	0.0313648	2A6		At1g28960	-0.596507	1.51205	0.00122163	ATNUDX15
						At3g14350	0.697121	1.62127	0.0444853	SRF7								At1g51540	-0.676351	1.59809	0.00897473	---		At5g01090	-0.596811	1.51237	0.00972349	---
						At1g30640	0.696955	1.62108	0.0395785	---								At2g32250	-0.678304	1.60026	0.0245986	FRS2		At1g52550	-0.596959	1.51253	0.00519513	---
						At3g45960	0.694535	1.61836	0.0201225	ATEXLA3								At3g59560	-0.67831	1.60026	0.0404143	---		At2g34070	-0.597305	1.51289	0.0376243	---
						At5g28020	0.694438	1.61825	0.0395409	CYSD2								At2g38110	-0.682911	1.60538	0.0192698	GPAT6		At1g58032	-0.59928	1.51496	0.0308508	CAT2
						At5g66200	0.691107	1.61452	0.0297321	ARO2								At2g20900	-0.683232	1.60573	0.00260115	---		orf77.1	-0.599539	1.51523	0.0062244	---
						At3g51920	0.690683	1.61405	0.00790257	CAM9								At1g54260	-0.685051	1.60776	0.039192	---		At1g58110	-0.600643	1.51639	0.0253756	---
						At1g22985	0.6898	1.61306	0.027578	---								At1g58110	-0.70282	1.62768	0.0161035	---		At1g07960	-0.600835	1.51659	0.0138832	ATPDIL5-1
						At2g40810	0.687313	1.61028	0.037941	ATATG18C								At4g22560	-0.70542	1.63062	0.0267257	---		At1g08770	-0.600864	1.51662	0.0120527	PRA1.E
						At1g62300	0.684484	1.60713	0.0298026	WRKY6								At3g63010	-0.705766	1.63101	0.0218463	GID1B		At5g11390	-0.600929	1.51669	0.0195192	---
						At3g06420	0.674251	1.59577	0.0348865	ATG8H								At3g05810	-0.705893	1.63115	0.0189874	---		At3g04630	-0.602093	1.51792	0.0214793	WDL1
						At5g64840	0.673753	1.59522	0.0267378	ATGCN5								At5g39410	-0.708464	1.63406	0.0273833	---		At1g03040	-0.603718	1.51963	0.00933765	---
						At1g66260	0.67374	1.5952	0.0197386	---								At3g04605	-0.710295	1.63614	0.0141271	---		At1g22040	-0.603773	1.51969	0.0293743	---
						At3g03750	0.665174	1.58576	0.0445256	SDG20								At1g15410	-0.71356	1.63985	0.0245172	---		At2g39000	-0.604117	1.52005	0.00788418	---
						At5g15330	0.662559	1.58289	0.0407493	SPX4								At3g23560	-0.714069	1.64042	0.00113513	ALF5		At5g41920	-0.604865	1.52084	0.0181802	---
						At1g21400	0.662034	1.58231	0.0373045	---								At2g37260	-0.715814	1.64241	0.0462589	TTG2		At2g15570	-0.605625	1.52164	0.0458123	ATHM3
						At3g15070	0.660562	1.5807	0.0246421	---								At1g63220	-0.718122	1.64504	0.0131212	---		At5g62730	-0.606862	1.52294	0.0316728	---
						At1g68740	0.659864	1.57993	0.0334609	---								At5g11950	-0.719374	1.64647	0.00285318	---		At1g61040	-0.607197	1.5233	0.0101503	VIP5
						At4g36650	0.657487	1.57733	0.0483219	ATPBRP								At1g12570	-0.725159	1.65308	0.0470327	---		At5g52780	-0.608937	1.52514	0.0488088	---
						At1g29440	0.655589	1.57526	0.0209371	---								At2g32070	-0.733376	1.66253	0.00209538	---		At2g23430	-0.609537	1.52577	0.0475279	ICK1
						At5g18360	0.655399	1.57505	0.0129835	---								At2g47630	-0.737655	1.66746	0.0239669	---		At2g28410	-0.609739	1.52598	0.00564011	---
						At5g08335	0.648849	1.56792	0.0406903	ATSTE14B								At5g61190	-0.742541	1.67312	0.0410204	---		At1g72650	-0.610841	1.52715	0.0160728	TRFL6
						At2g33590	0.647115	1.56603	0.014995	---								At3g19130	-0.745509	1.67657	0.0124363	ATRBP47B		At3g20860	-0.611021	1.52734	0.00235833	ATNEK5
						At2g03760	0.643392	1.562	0.0355229	ST								At1g53390	-0.74718	1.67851	0.0334745	---		At2g17975	-0.611028	1.52735	0.00521271	---
						At5g01980	0.641402	1.55984	0.0415879	---								At1g06830	-0.751797	1.68389	0.00811849	---		At3g07260	-0.612468	1.52887	0.0484875	---
						At5g04220	0.641199	1.55963	0.0301884	SYTC								At3g14180	-0.760871	1.69451	0.0143495	---		At2g18030	-0.613047	1.52949	0.0039384	---
						At3g48760	0.641105	1.55952	0.0165361	---								At4g19400	-0.771642	1.70721	0.034555	---		At3g11230	-0.61401	1.53051	0.0344576	---
						At5g08320	0.637008	1.5551	0.0352909	---								At1g68570	-0.772596	1.70834	0.0473739	---		At1g65840	-0.614257	1.53077	0.0488968	ATPAO4
						At1g02270	0.636592	1.55465	0.0499265	---								At5g65040	-0.775579	1.71188	0.0336282	---		At2g21540	-0.61431	1.53083	0.00293266	SFH3
						At4g22570	0.635443	1.55342	0.0494856	APT3								At3g54950	-0.781903	1.7194	0.0363434	PLA IIIA		At1g56280	-0.614637	1.53117	0.00233242	ATDI19
						At4g21180	0.633435	1.55125	0.00315868	ATERDJ2B								At4g38060	-0.785359	1.72352	0.000303597	---		At5g44860	-0.615188	1.53176	0.00942823	---
						At3g57760	0.633146	1.55094	0.0203711	---								At1g14900	-0.785419	1.72359	0.00390488	HMGA		At2g05630	-0.615214	1.53179	0.00685087	ATG8D
						At2g44380	0.631815	1.54951	0.0217755	---								At4g38840	-0.789787	1.72882	0.0351337	---		At1g17430	-0.615652	1.53225	0.0367735	---
						At2g32450	0.631605	1.54929	0.0491041	---								At1g65840	-0.793983	1.73385	0.0196434	ATPAO4		At5g53160	-0.61575	1.53235	0.0239995	---
						At5g04720	0.629177	1.54668	0.0387583	ADR1-L2								At5g53210	-0.798624	1.73944	0.0035372	SPCH		At4g16840	-0.616003	1.53262	0.0261972	---
						At3g47470	0.62853	1.54599	0.00947819	LHCA4								At4g30996	-0.805225	1.74742	0.0052635	---		At5g55850	-0.61669	1.53335	0.0164216	NOI
						At2g37970	0.626893	1.54424	0.00577584	SOUL-1								At3g63440	-0.807075	1.74966	0.0396395	CKX6		At1g08180	-0.617651	1.53437	0.0414828	---
						At5g50530	0.623251	1.54034	0.0154927	---								At1g52720	-0.813001	1.75686	0.0282246	---		At2g18280	-0.617728	1.53446	0.0472513	AtTLP2
						At3g44630	0.619307	1.53614	0.019234	---								At2g06000	-0.814045	1.75813	0.0104155	---		At1g12750	-0.619152	1.53597	0.0272587	ATRBL6
						At2g43330	0.616676	1.53334	0.0439012	INT1								At4g39270	-0.815078	1.75939	0.0497262	---		At3g20120	-0.620057	1.53694	0.0223343	CYP705A21
						At1g71950	0.613673	1.53015	0.016518	---								At4g00270	-0.815691	1.76014	0.0328728	---		At3g51420	-0.621574	1.53855	0.0143149	SSL4
						At3g62010	0.612293	1.52869	0.0300223	---								At5g54640	-0.818817	1.76396	0.0494378	RAT5		At4g21480	-0.622534	1.53958	0.00867957	---
						At5g56170	0.612233	1.52862	0.0403097	---								At1g44110	-0.822977	1.76905	0.0498198	CYCA1;1		At1g69750	-0.62318	1.54027	0.0340379	COX19-1
						At3g07370	0.611333	1.52767	0.0443774	CHIP								At3g48350	-0.832954	1.78133	0.0483131	---		At5g25770	-0.624494	1.54167	0.0335762	---
						At2g42220	0.611313	1.52765	0.00396473	---								At2g19310	-0.841802	1.79229	0.0396602	---		At1g62880	-0.625723	1.54298	0.0171242	---
						At1g53690	0.611312	1.52765	0.0395555	---								At3g17680	-0.846361	1.79796	0.0209633	---		At5g18200	-0.626401	1.54371	0.00846765	---
						At4g28350	0.611171	1.5275	0.0244848	---								At5g65300	-0.855547	1.80944	0.0453959	---		At4g30996	-0.62772	1.54512	0.0126066	---
						At2g30520	0.61045	1.52674	0.0213272	RPT2								At4g23570	-0.864885	1.82119	0.00760734	SGT1A		At2g06000	-0.628553	1.54601	0.0209463	---
						At1g75230	0.610442	1.52673	0.0326131	---								At2g39350	-0.865453	1.82191	0.0432439	---		At4g18290	-0.628803	1.54628	0.0046688	KAT2
						At2g37870	0.609137	1.52535	0.0249775	---								At2g33480	-0.866754	1.82356	0.04513	ANAC041		At1g20890	-0.628974	1.54646	0.0147397	---
						At4g01090	0.60597	1.522	0.0477774	---								At3g50570	-0.870497	1.82829	0.026775	---		At2g14910	-0.62947	1.547	0.00153253	---
						At1g76020	0.605327	1.52132	0.0244447	---								At5g28640	-0.871421	1.82946	0.0489202	AN3		At3g04880	-0.629878	1.54743	0.0159776	DRT102
						At3g53960	0.601698	1.5175	0.0208842	---								At4g33260	-0.875376	1.83449	0.0317534	CDC20.2		At2g34300	-0.630367	1.54796	0.01709	---
						At2g33700	0.599561	1.51526	0.00948828	---								At1g65310	-0.88035	1.84082	0.0427568	XTH17		At4g39840	-0.632143	1.54987	0.0329323	---
						At5g26910	0.594573	1.51003	0.0450955	---								At3g26690	-0.883911	1.84537	0.00619141	ATNUDX13		At5g20680	-0.632255	1.54999	0.0362155	---
						At1g17145	0.594064	1.50949	0.0382031	---								At4g23800	-0.895958	1.86085	0.0377266	---		At5g66440	-0.632805	1.55058	0.0405336	---
						At5g42050	0.59292	1.5083	0.0315854	---								At2g41990	-0.898759	1.86446	0.0334227	---		At3g07560	-0.633424	1.55124	0.00616727	PEX13
						At2g38740	0.591851	1.50718	0.0139884	---								At5g52380	-0.907154	1.87534	0.0356765	---		At5g65380	-0.636287	1.55432	0.018559	---
						At2g42350	0.5908	1.50608	0.0353462	---								At1g33260	-0.911363	1.88082	0.0446837	---		At5g13140	-0.636879	1.55496	0.0108662	---
						At1g64970	0.588595	1.50378	0.0132673	G-TMT								At4g12300	-0.924696	1.89828	0.0372761	CYP706A4		At5g66620	-0.638262	1.55645	0.0432577	DAR6
						At3g15780	0.586224	1.50131	0.0464254	---								At4g40060	-0.926345	1.90046	0.0287273	ATHB16		At5g62610	-0.638721	1.55695	0.00423804	---
						At2g03480	-0.586154	1.50124	0.046753	---								At2g47240	-0.926561	1.90074	0.0232679	CER8		At4g28270	-0.638895	1.55714	0.0415545	---
						At5g35160	-0.590231	1.50549	0.0437554	---								At2g28080	-0.927003	1.90132	0.0387058	---		At1g11630	-0.639379	1.55766	0.00659828	---
						At4g18800	-0.591112	1.50641	0.0266613	ATRABA1D								At3g50900	-0.929944	1.9052	0.0498609	---		At5g16570	-0.640545	1.55892	0.000526237	GLN1;4
						At4g29120	-0.592573	1.50793	0.0361941	---								At1g73620	-0.939313	1.91761	0.0468169	---		At4g15780	-0.641528	1.55998	0.00260763	ATVAMP724
						At5g54180	-0.593051	1.50843	0.0189707	PTAC15								At5g47500	-0.94288	1.92236	0.00777819	---		At1g27690	-0.643258	1.56185	0.0185007	---
						At1g74680	-0.5942	1.50964	0.0233438	---								At1g34245	-0.945117	1.92534	0.0210908	---		At1g53390	-0.64399	1.56264	0.040021	---
						At2g27800	-0.594673	1.51013	0.0321925	---								At2g20940	-0.956982	1.94125	0.0469854	---		At1g58160	-0.644787	1.56351	0.0457594	---
						At5g53590	-0.595589	1.51109	0.0270155	CPuORF50								At1g43910	-0.967738	1.95577	0.010962	---		At1g58150	-0.645152	1.5639	0.0179001	---
						At2g17240	-0.595893	1.51141	0.014942	---								At5g62070	-0.970946	1.96013	0.00731583	IQD23		At2g25850	-0.646478	1.56534	0.033231	---
						At4g16360	-0.598075	1.5137	0.0128182	---								At1g55690	-0.975616	1.96648	0.0122584	---		At1g80940	-0.647416	1.56636	0.00487487	---
						At5g67130	-0.598761	1.51442	0.0275878	---								At5g17890	-0.982859	1.97638	0.0321895	DAR4		At4g09970	-0.648655	1.56771	0.049674	---
						At4g30890	-0.601935	1.51775	0.0130862	UBP24								At2g34300	-0.985049	1.97938	0.0119082	---		At5g47620	-0.64867	1.56772	0.0491717	---
						At5g17170	-0.60212	1.51795	0.0156183	ENH1								At4g21870	-0.994633	1.99257	0.0390967	---		ORF31	-0.648697	1.56775	0.0159964	---
						At4g37330	-0.604803	1.52077	0.0273642	CYP81D4								At3g30460	-1.00866	2.01204	0.00694251	---		At3g49640	-0.648723	1.56778	0.000304732	---
						At2g20000	-0.607222	1.52332	0.0344165	HBT								At2g21210	-1.02129	2.02973	0.0112015	---		At5g52830	-0.651093	1.57036	0.0464495	WRKY27
						At4g17430	-0.609315	1.52553	0.0349271	---								At4g27970	-1.04127	2.05803	0.0387616	SLAH2		At5g51620	-0.652963	1.57239	0.0104529	---
						At2g22390	-0.609401	1.52563	0.0116539	---								At1g29270	-1.05935	2.084	0.0465865	---		At5g13730	-0.653205	1.57266	0.0472969	SIG4
						At3g10410	-0.60991	1.52616	0.00309612	scpl49								At4g34590	-1.08696	2.12425	0.0348627	GBF6		At2g21950	-0.65329	1.57275	0.0338651	SKIP6
						At3g13350	-0.610209	1.52648	0.0150169	---								At3g26680	-1.09269	2.13271	0.00600701	SNM1		At1g26580	-0.654908	1.57452	0.0376511	---
						At2g38110	-0.610623	1.52692	0.0440959	GPAT6								At2g45080	-1.10092	2.14492	0.0309956	cycp3;1		At3g04310	-0.655229	1.57487	0.0254385	---
						At4g25870	-0.612229	1.52862	0.0408082	---								At2g46140	-1.11064	2.15942	0.00817786	---		At3g47610	-0.655348	1.575	0.00709347	---
						At1g33360	-0.613519	1.52999	0.0340378	---								At1g52250	-1.13397	2.19462	0.00701601	ROPGEF11		At4g00500	-0.656627	1.57639	0.0336693	---
						At1g11460	-0.614811	1.53136	0.0442569	---								At1g19050	-1.15656	2.22925	0.0264332	ARR7		At5g15230	-0.657203	1.57702	0.0270423	GASA4
						At3g55740	-0.615831	1.53244	0.00945992	PROT2								At3g05600	-1.19406	2.28796	0.00799915	---		At2g33810	-0.659666	1.57972	0.02916	SPL3
						At5g04820	-0.616447	1.53309	0.0168607	OFP13								At2g38870	-1.20494	2.30528	0.0174715	---		At4g33540	-0.659739	1.5798	0.0189162	---
						At2g44070	-0.618848	1.53565	0.0391962	---								At4g34990	-1.2131	2.31835	0.00488231	AtMYB32		At5g26980	-0.66198	1.58225	0.00472956	SYP41
						At1g54260	-0.621018	1.53796	0.0471017	---								At4g15910	-1.21448	2.32058	0.0336257	ATDI21		At4g31860	-0.666165	1.58685	0.0227839	---
						At5g07320	-0.622238	1.53926	0.0170918	---								At1g07350	-1.21558	2.32234	0.0456	---		At3g24760	-0.668048	1.58892	0.0292359	---
						At1g68780	-0.622326	1.53936	0.00863617	---								At5g08000	-1.22062	2.33047	0.0442479	E13L3		At2g46250	-0.668723	1.58967	0.00577195	---
						At5g46570	-0.622576	1.53962	0.0381576	BSK2								At4g21850	-1.22158	2.33202	0.0024154	ATMSRB9		At3g06210	-0.669109	1.59009	0.0163301	---
						At5g51560	-0.626121	1.54341	0.0445935	---								At5g12420	-1.24377	2.36816	0.0164954	---		At2g44850	-0.669398	1.59041	0.031547	---
						At1g34640	-0.6263	1.5436	0.0127335	---								At1g06100	-1.25763	2.39103	0.0235525	---		At2g34840	-0.669616	1.59065	0.0392117	---
						At3g24140	-0.627919	1.54533	0.035877	FMA								At1g48330	-1.25942	2.39399	0.0428277	---		At2g21200	-0.670608	1.59174	0.0261033	---
						At2g18160	-0.629028	1.54652	0.0429985	CPuORF1								At4g16447	-1.30811	2.47616	0.0441816	---		At3g56585	-0.67097	1.59214	0.0175961	---
						At1g70190	-0.630023	1.54759	0.00610645	---								At1g24020	-1.33542	2.52349	0.0223412	MLP423		At1g67480	-0.674009	1.5955	0.0317537	---
						At1g31830	-0.632834	1.55061	0.0380705	---								At4g21410	-1.34033	2.53209	0.00665017	---		At1g69260	-0.675612	1.59727	0.0213145	AFP1
						At3g12180	-0.632955	1.55074	0.0237871	---								At1g28290	-1.34837	2.54624	0.0491268	AGP31		At2g43520	-0.679536	1.60162	0.00364496	ATTI2
						At1g68080	-0.633941	1.5518	0.00184713	---								At3g16050	-1.35506	2.55807	0.0426916	PDX1.2		At3g62650	-0.67964	1.60174	0.00537112	---
						At1g54770	-0.637041	1.55514	0.0232885	---								At1g79110	-1.47999	2.78948	0.0287808	---		At5g17400	-0.680464	1.60266	0.000208877	ER-ANT1
						At3g06840	-0.638792	1.55703	0.0162203	---								At2g42840	-1.69471	3.23712	0.00434852	PDF1		At5g27600	-0.684041	1.60663	0.0138692	LACS7
						At1g63680	-0.638866	1.55711	0.0262317	MURE								At5g23940	-1.74963	3.36273	0.021186	EMB3009		At5g54660	-0.686316	1.60917	0.0208766	---
						At5g54930	-0.640402	1.55876	0.0102658	---								At2g01150	-1.77441	3.42098	0.0436355	RHA2B		At1g15750	-0.686654	1.60955	0.0296934	TPL
						At3g02690	-0.64198	1.56047	0.0039686	---								At5g33370	-1.964	3.90142	0.0230383	---		At3g10210	-0.686764	1.60967	0.0032378	---
						At1g03040	-0.643079	1.56166	0.0469361	---								At3g49620	-2.06489	4.18402	0.0499878	DIN11		At1g15960	-0.686982	1.60991	0.007101	NRAMP6
						At3g25540	-0.644184	1.56286	0.0116964	LAG1								At4g29030	-2.22839	4.6861	0.0240081	---		At1g57560	-0.688997	1.61216	0.0499861	AtMYB50
						At5g27440	-0.64609	1.56492	0.0233405	---								At5g22500	-2.26698	4.81313	0.0194958	FAR1		At3g02690	-0.689077	1.61225	0.00298514	---
						At3g18800	-0.647101	1.56602	0.00751006	---								At1g72260	-2.37632	5.19209	0.0171847	THI2.1		At1g30300	-0.689629	1.61287	0.00340239	---
						At4g29020	-0.64766	1.56663	0.0434972	---								At3g08770	-3.0955	8.54746	0.00820541	LTP6		At3g06420	-0.689809	1.61307	0.0110181	ATG8H
						At1g58160	-0.649932	1.56909	0.047319	---														At4g27130	-0.690083	1.61338	0.0399534	---
						At5g43710	-0.650929	1.57018	0.0146867	---														At1g15410	-0.691116	1.61453	0.0191968	---
						At1g25320	-0.652303	1.57167	0.00385695	---														At1g52250	-0.691182	1.61461	0.023807	ROPGEF11
						At5g24840	-0.653362	1.57283	0.0451783	---														At2g35360	-0.693283	1.61696	0.00332579	---
						At1g52760	-0.653741	1.57324	0.0151133	---														At1g61350	-0.695908	1.6199	0.0331313	---
						At5g13750	-0.65662	1.57638	0.0486194	ZIFL1														At4g23060	-0.696804	1.62091	0.00125028	IQD22
						At2g17500	-0.656772	1.57655	0.00928962	---														At1g31200	-0.696881	1.621	0.0302185	ATPP2-A9
						At2g15820	-0.656926	1.57672	0.016963	OTP51														At4g19050	-0.69778	1.62201	0.0257254	---
						At3g27080	-0.657238	1.57706	0.0174277	TOM20-3														At5g57850	-0.699235	1.62364	0.0382828	---
						At3g56585	-0.658299	1.57822	0.0358702	---														At3g62290	-0.700197	1.62473	0.00344314	ATARFA1E
						At2g41540	-0.658366	1.57829	0.0113851	GPDHC1														At1g01360	-0.701001	1.62563	0.00664977	---
						At3g55360	-0.65853	1.57847	0.0488031	---														At3g13780	-0.703059	1.62795	0.00965299	---
						At1g60260	-0.659242	1.57925	0.0196862	---														At2g25930	-0.70353	1.62848	0.0166201	ELF3
						At2g03420	-0.659912	1.57999	0.0352319	---														At5g46340	-0.703932	1.62894	0.00764096	---
						At3g27540	-0.660867	1.58103	0.0295977	---														At5g07240	-0.704181	1.62922	0.0184841	IQD24
						At3g29375	-0.661062	1.58125	0.0406618	---														At5g57910	-0.712348	1.63847	0.0490035	---
						At2g45730	-0.661822	1.58208	0.0220071	---														At4g02640	-0.714343	1.64074	0.00551698	BZO2H1
						At1g12110	-0.663163	1.58355	0.00303412	NRT1.1														At3g24140	-0.715408	1.64195	0.00920288	FMA
						At1g30260	-0.666056	1.58673	0.0472701	---														At1g73040	-0.717113	1.64389	0.0267535	---
						At5g50180	-0.667425	1.58824	0.00047546	---														At4g17840	-0.717888	1.64477	0.0126434	---
						At4g29720	-0.667985	1.58885	0.0101699	ATPAO5														At5g64370	-0.718906	1.64593	0.0307293	BETA-UP
						At4g10470	-0.668903	1.58986	0.0348286	---														At1g23090	-0.718985	1.64602	0.0168436	AST91
						At5g57130	-0.669276	1.59027	0.00778431	---														At3g03020	-0.71968	1.64682	0.0309283	---
						At2g02480	-0.669292	1.59029	0.00913166	STI														At5g39190	-0.720214	1.64743	0.0223125	GER2
						At1g80520	-0.671007	1.59218	0.00893475	---														At3g08840	-0.720749	1.64804	0.0127557	---
						At1g67480	-0.671721	1.59297	0.0246911	---														At2g45720	-0.721229	1.64859	0.0394092	---
						At3g48440	-0.672221	1.59352	0.0328198	---														At5g11950	-0.72323	1.65087	0.000561713	---
						At3g20120	-0.67352	1.59496	0.0251197	CYP705A21														At3g27770	-0.723317	1.65097	0.00609417	---
						At5g12900	-0.67386	1.59534	0.00861077	---														At1g54260	-0.727785	1.65609	0.0394593	---
						At1g21600	-0.674032	1.59553	0.00681268	PTAC6														At1g63180	-0.728078	1.65643	0.00475154	UGE3
						At3g02450	-0.677642	1.59952	0.00984366	---														At1g69935	-0.728731	1.65718	0.00234427	SHW1
						At2g24230	-0.67788	1.59979	0.0138371	---														At5g15840	-0.730811	1.65957	0.0487242	CO
						At1g68560	-0.679989	1.60213	0.031119	XYL1														At3g21260	-0.732185	1.66115	0.0114348	---
						At5g67070	-0.682183	1.60457	0.0240897	RALFL34														At4g00270	-0.732585	1.66161	0.0460007	---
						At2g16640	-0.684192	1.6068	0.0380684	TOC132														At4g34590	-0.734852	1.66423	0.0468198	GBF6
						At5g02860	-0.684962	1.60766	0.0297669	---														At1g60260	-0.736423	1.66604	0.00468082	---
						At4g29840	-0.685956	1.60877	0.00371168	MTO2														At2g46720	-0.736958	1.66666	0.0297373	KCS13
						At1g11820	-0.68702	1.60995	0.0475821	---														At1g28400	-0.737803	1.66763	0.0285922	---
						At1g32260	-0.68927	1.61247	0.00382893	---														At3g29030	-0.738922	1.66893	0.0492702	EXPA5
						At5g09450	-0.690125	1.61342	0.0263325	---														At3g47680	-0.740942	1.67127	0.0146056	---
						At5g19290	-0.691652	1.61513	0.0251664	---														At5g65040	-0.741782	1.67224	0.0382832	---
						At4g32270	-0.692069	1.6156	0.0489824	---														At1g09250	-0.744519	1.67542	0.0267896	---
						At3g21950	-0.693212	1.61688	0.00366313	---														At5g16540	-0.748524	1.68007	0.0113462	ZFN3
						At2g06000	-0.695207	1.61912	0.0218967	---														At3g23050	-0.748617	1.68018	0.00993335	IAA7
						At3g62110	-0.696545	1.62062	0.0276054	---														At4g12970	-0.752222	1.68438	0.0353798	---
						At1g53500	-0.697483	1.62167	0.0373738	MUM4														At2g22390	-0.752564	1.68478	0.00892825	---
						At3g11590	-0.699813	1.62429	0.0221665	---														At2g41820	-0.753682	1.68609	0.0343719	---
						At5g09820	-0.702936	1.62781	0.0077936	---														At2g16595	-0.754349	1.68687	0.00332725	---
						At3g26850	-0.703283	1.62821	0.0399356	---														At2g17710	-0.757183	1.69019	0.0291775	---
						At1g80530	-0.703872	1.62887	0.0323718	---														At2g21650	-0.758674	1.69193	0.0318507	MEE3
						At3g60380	-0.704891	1.63002	0.00852805	---														At4g38620	-0.760179	1.6937	0.0170858	MYB4
						At2g21130	-0.707764	1.63327	0.00465585	---														At5g47800	-0.775696	1.71202	0.0226654	---
						At1g67830	-0.707887	1.63341	0.0451525	ATFXG1														At4g34920	-0.782794	1.72046	0.0301575	---
						At1g16750	-0.708448	1.63404	0.0175593	---														At4g11800	-0.783373	1.72115	0.045688	---
						At3g51420	-0.708781	1.63442	0.0320366	SSL4														At4g24370	-0.785683	1.72391	0.00512507	---
						At4g35630	-0.709174	1.63487	0.0411999	PSAT														At1g03410	-0.788492	1.72727	0.023395	2A6
						At1g07640	-0.709965	1.63576	0.0401144	OBP2														At4g16515	-0.790363	1.72951	0.0468328	---
						At1g26190	-0.711383	1.63737	0.0161685	---														At3g16220	-0.792306	1.73184	0.0405174	---
						At1g49600	-0.714204	1.64058	0.0384622	ATRBP47A														At4g32940	-0.79753	1.73812	0.0355084	GAMMA-VPE
						At4g13100	-0.716717	1.64344	0.030337	---														At4g30500	-0.798906	1.73978	0.00484553	---
						At1g15410	-0.717838	1.64472	0.0319553	---														At5g62070	-0.801503	1.74292	0.0147468	IQD23
						At1g50010	-0.718311	1.64525	0.0358895	TUA2														At1g66940	-0.80211	1.74365	0.0271577	---
						At2g36485	-0.721849	1.64929	0.0472008	---														At4g11835	-0.807094	1.74968	0.019338	PLDGAMMA2
						At3g53460	-0.72439	1.6522	0.00329606	CP29														At1g02890	-0.808659	1.75158	0.0234198	---
						At1g12460	-0.724625	1.65247	0.0104436	---														At5g29000	-0.809392	1.75247	0.00230735	---
						At5g04530	-0.725785	1.6538	0.00954608	KCS19														At2g37650	-0.809649	1.75279	0.0442044	---
						At3g18710	-0.725809	1.65383	0.0374352	PUB29														At1g59700	-0.811589	1.75514	0.0225925	ATGSTU16
						At1g27690	-0.72592	1.65396	0.0147802	---														At1g55850	-0.811761	1.75535	0.0128752	CSLE1
						At1g19920	-0.730483	1.65919	0.0481262	APS2														At4g32150	-0.813887	1.75794	0.0221932	ATVAMP711
						At3g53700	-0.731697	1.66059	0.0131055	MEE40														At3g13910	-0.818823	1.76397	0.0372733	---
						At1g49740	-0.735699	1.6652	0.0167093	---														At4g20070	-0.820168	1.76561	0.00970067	ATAAH
						At1g55850	-0.736906	1.6666	0.0162457	CSLE1														At3g03840	-0.820526	1.76605	0.023138	---
						At1g12860	-0.73922	1.66927	0.00701267	SCRM2														At2g15580	-0.823202	1.76933	0.004814	---
						At4g34990	-0.739468	1.66956	0.028587	AtMYB32														At3g08670	-0.824401	1.7708	0.0265548	---
						At3g20260	-0.740214	1.67042	0.0320025	---														At3g61950	-0.825479	1.77212	0.0411664	---
						At5g43810	-0.741892	1.67237	0.00719324	ZLL														At3g30460	-0.825563	1.77223	0.0180483	---
						At2g17630	-0.741933	1.67242	0.0161387	---														At5g10740	-0.828928	1.77637	0.00179996	---
						At5g49220	-0.743911	1.67471	0.0163909	---														At1g13460	-0.835397	1.78435	0.0481669	---
						At1g31850	-0.746759	1.67802	0.0140946	---														At4g37530	-0.843686	1.79463	0.0209544	---
						At3g24760	-0.747777	1.6792	0.0230632	---														At4g39955	-0.844133	1.79519	0.00839369	---
						At2g47850	-0.749583	1.68131	0.0180589	---														At2g45450	-0.848683	1.80086	0.0121408	ZPR1
						At1g06350	-0.751917	1.68403	0.0318344	---														At2g41940	-0.849329	1.80166	0.0263924	ZFP8
						At1g01300	-0.753217	1.68555	0.00845247	---														At2g46140	-0.850586	1.80323	0.0200923	---
						At2g28660	-0.755058	1.6877	0.00362542	---														At1g32260	-0.858005	1.81253	0.000906418	---
						At5g39990	-0.757818	1.69093	0.0178683	---														At4g38060	-0.861991	1.81755	0.0011457	---
						At3g15095	-0.760065	1.69357	0.00476504	---														At4g13180	-0.86337	1.81928	0.0131101	---
						At4g28310	-0.761623	1.6954	0.0298072	---														At4g21870	-0.866473	1.8232	0.0197776	---
						At5g19090	-0.764521	1.69881	0.0493159	---														At5g61340	-0.873953	1.83268	0.0415247	---
						At1g60800	-0.765768	1.70027	0.0486319	NIK3														At1g32330	-0.874695	1.83362	0.011534	ATHSFA1D
						At5g52180	-0.767099	1.70184	0.0174196	---														At1g26665	-0.875458	1.83459	0.0161331	---
						At5g53210	-0.76714	1.70189	0.00373815	SPCH														At1g48430	-0.878772	1.83881	0.00558845	---
						At5g13140	-0.767888	1.70278	0.0141668	---														At5g02480	-0.880563	1.84109	0.0217421	---
						At1g80080	-0.767948	1.70285	0.0224073	TMM														At1g55690	-0.88087	1.84149	0.0128939	---
						At5g40150	-0.768335	1.7033	0.0269258	---														At1g75810	-0.884111	1.84563	0.0336132	---
						At5g59180	-0.768399	1.70338	0.0227358	NRPB7														At4g38840	-0.88502	1.84679	0.0354799	---
						At4g34160	-0.770634	1.70602	0.0187561	CYCD3;1														At1g61740	-0.885613	1.84755	0.0106477	---
						At4g35890	-0.771649	1.70722	0.0260879	---														At3g26680	-0.900955	1.8673	0.011368	SNM1
						At5g37310	-0.77435	1.71042	0.0176833	---														At3g59660	-0.904057	1.87132	0.0351486	---
						At1g07280	-0.778752	1.71565	0.0412595	---														At3g27210	-0.904171	1.87147	0.0132548	---
						At5g28290	-0.779271	1.71626	0.00677896	ATNEK3														At4g30630	-0.907704	1.87606	0.00581134	---
						At4g09970	-0.783718	1.72156	0.0357497	---														At1g52720	-0.908642	1.87728	0.0140646	---
						At1g62830	-0.786093	1.7244	0.0462204	LDL1														At2g03890	-0.916129	1.88704	0.00550143	---
						At1g61350	-0.788246	1.72697	0.0265058	---														At3g14990	-0.938219	1.91616	0.00640835	---
						At5g55120	-0.788717	1.72754	0.0441395	VTC5														At1g50290	-0.947301	1.92826	0.00452052	---
						At1g12820	-0.791282	1.73061	0.0103435	AFB3														At5g12420	-0.957632	1.94212	0.0421777	---
						At4g13250	-0.791863	1.73131	0.0250529	---														At1g43910	-0.962582	1.94879	0.0084791	---
						At5g67240	-0.794218	1.73414	0.0403217	SDN3														At3g26690	-0.963942	1.95063	0.0141731	ATNUDX13
						At1g07790	-0.796267	1.7366	0.0237543	HTB1														At5g58380	-0.965498	1.95274	0.00967887	SIP1
						At3g24150	-0.799825	1.74089	0.0262717	---														At2g40670	-0.965558	1.95282	0.0237673	ARR16
						At5g67150	-0.800018	1.74112	0.0391502	---														At2g04240	-0.970564	1.95961	0.00678552	XERICO
						At5g50335	-0.800701	1.74195	0.0189467	---														At5g18060	-0.971128	1.96037	0.0382039	---
						At5g52510	-0.803245	1.74502	0.0296991	---														At4g36540	-0.99555	1.99384	0.0162727	BEE2
						At5g47620	-0.803401	1.74521	0.0286817	---														At3g03470	-0.998406	1.99779	0.0308418	CYP89A9
						At1g01970	-0.804281	1.74628	0.0183687	---														At1g29400	-1.00843	2.01172	0.0235657	AML5
						At2g28900	-0.807533	1.75022	0.0165065	ATOEP16-1														At4g34990	-1.009	2.01251	0.0106373	AtMYB32
						At3g29030	-0.807557	1.75025	0.0340875	EXPA5														At3g60520	-1.02361	2.03299	0.0207835	---
						At5g52380	-0.815207	1.75955	0.0464425	---														At3g10525	-1.03736	2.05248	0.020381	---
						At1g49620	-0.816217	1.76078	0.0425093	ICK5														At3g04730	-1.04734	2.06671	0.00340328	IAA16
						At3g04310	-0.819542	1.76485	0.0251779	---														At2g38870	-1.06489	2.09202	0.0147891	---
						At4g01460	-0.819832	1.7652	0.00101218	---														At2g14900	-1.07111	2.10105	0.0130283	---
						At3g55710	-0.822378	1.76832	0.0484919	---														At3g47430	-1.08315	2.11866	0.0475137	PEX11B
						At3g12950	-0.825721	1.77242	0.0287421	---														At4g40060	-1.08879	2.12696	0.017883	ATHB16
						At1g62880	-0.828956	1.7764	0.00704556	---														At4g27840	-1.09324	2.13353	0.0342847	---
						At5g23310	-0.828965	1.77641	0.0329004	FSD3														At4g12300	-1.09883	2.14181	0.0199535	CYP706A4
						At2g22450	-0.830097	1.7778	0.0198801	---														At5g06790	-1.10406	2.14959	0.0498025	---
						At2g03550	-0.833506	1.78201	0.0345506	---														At5g64780	-1.12734	2.18456	0.0430159	---
						At5g41050	-0.8341	1.78274	0.0118951	---														At5g56040	-1.13157	2.19097	0.0420223	---
						At5g60100	-0.837022	1.78636	0.0238125	APRR3														At1g17090	-1.13361	2.19407	0.0314055	---
						At4g37740	-0.84081	1.79106	0.00772959	AtGRF2														At4g21410	-1.1337	2.1942	0.018556	---
						At2g41310	-0.841255	1.79161	0.043429	ATRR3														At1g48330	-1.13928	2.20271	0.0453892	---
						At1g61740	-0.842843	1.79358	0.0280898	---														At2g33480	-1.16797	2.24695	0.0239399	ANAC041
						At1g16280	-0.849568	1.80196	0.0436726	---														At1g78020	-1.17929	2.26465	0.0129138	---
						At5g39210	-0.850963	1.8037	0.0227402	CRR7														At5g42750	-1.20088	2.2988	0.00186256	BKI1
						At5g51750	-0.853876	1.80735	0.0208624	ATSBT1.3														At5g50335	-1.25862	2.39267	0.00308515	---
						At3g53370	-0.857678	1.81212	0.0166166	---														At1g02850	-1.26127	2.39707	0.0321833	BGLU11
						At2g45080	-0.857703	1.81215	0.0471791	cycp3;1														At3g46640	-1.28358	2.43443	0.031515	PCL1
						At3g61820	-0.857776	1.81224	0.0253794	---														At4g16670	-1.29415	2.45232	0.025182	---
						At1g70710	-0.859269	1.81412	0.00181556	ATGH9B1														At4g16447	-1.29497	2.45372	0.0413609	---
						At1g28440	-0.860634	1.81584	0.0451138	HSL1														At2g25590	-1.30946	2.47849	0.00871714	---
						At3g28040	-0.865222	1.82162	0.0370804	---														At1g79160	-1.31219	2.48318	0.0250319	---
						At1g66820	-0.86639	1.8231	0.0260076	---														At1g78170	-1.37002	2.58474	0.0387954	---
						At5g39410	-0.866555	1.8233	0.00974933	---														At1g05560	-1.39395	2.62798	0.0317269	UGT75B1
						At1g44110	-0.876659	1.83612	0.0374186	CYCA1;1														At4g15440	-1.42771	2.6902	0.0428186	HPL1
						At5g42750	-0.877745	1.8375	0.0337835	BKI1														At1g34040	-1.56543	2.95965	0.0210231	---
						At4g30190	-0.879117	1.83925	0.0310705	AHA2														At2g21210	-1.5787	2.98701	0.00687912	---
						At1g76120	-0.882502	1.84357	0.046553	---														At1g79110	-1.58136	2.99251	0.023762	---
						At3g30460	-0.886078	1.84815	0.0103675	---														At4g19430	-1.59514	3.02124	0.0212095	---
						At3g21690	-0.887692	1.85021	0.0456887	---														At5g22500	-1.75465	3.37445	0.0183904	FAR1
						At4g14440	-0.888592	1.85137	0.0379928	HCD1														At1g07090	-1.76115	3.38967	0.0338378	LSH6
						At5g40830	-0.889801	1.85292	0.0485424	---														At5g56860	-1.77214	3.41559	0.0496844	GNC
						At2g47630	-0.891658	1.85531	0.0141013	---														At3g49620	-2.32763	5.01981	0.0183694	DIN11
						At1g14900	-0.893714	1.85795	0.0065716	HMGA
						At3g46610	-0.898059	1.86356	0.0122238	---
						At4g26670	-0.899411	1.8653	0.015153	---
						At5g12160	-0.900579	1.86681	0.0475229	---
						At5g15230	-0.901457	1.86795	0.00725785	GASA4
						At1g49010	-0.901873	1.86849	0.0128136	---
						At5g47800	-0.906302	1.87424	0.029882	---
						At1g55690	-0.906938	1.87506	0.018333	---
						At1g68550	-0.908018	1.87647	0.0337963	CPuORF53
						At5g14550	-0.913577	1.88371	0.00436631	---
						At5g48250	-0.915471	1.88618	0.042595	---
						At3g13510	-0.9165	1.88753	0.0494963	---
						At5g13730	-0.919035	1.89085	0.00910001	SIG4
						At1g66140	-0.921861	1.89456	0.0236288	ZFP4
						At5g44410	-0.922111	1.89489	0.0241836	---
						At2g14660	-0.924114	1.89752	0.0342666	---
						At4g15830	-0.928553	1.90337	0.0458179	---
						At5g61340	-0.934464	1.91118	0.0474298	---
						At2g43550	-0.937965	1.91582	0.0347656	---
						At5g38530	-0.938766	1.91689	0.0381003	---
						At1g43710	-0.941418	1.92041	0.0486761	emb1075
						At5g52420	-0.945203	1.92546	0.0207281	---
						At2g47240	-0.946969	1.92782	0.0219165	CER8
						At2g19310	-0.95384	1.93702	0.0373121	---
						At4g26520	-0.954979	1.93855	0.00429606	---
						At5g35740	-0.957557	1.94202	0.0202707	---
						At2g45340	-0.95805	1.94268	0.0284952	---
						At4g36540	-0.964258	1.95106	0.0351836	BEE2
						At5g02480	-0.965098	1.9522	0.0237893	---
						At5g43070	-0.965375	1.95257	0.020764	WPP1
						At4g24810	-0.971621	1.96104	0.00609179	---
						At2g30620	-0.9846	1.97876	0.0184561	---
						At1g31650	-0.985012	1.97933	0.0198499	ROPGEF14
						At1g08280	-0.985243	1.97965	0.0411723	---
						At1g60000	-0.986085	1.9808	0.0252548	---
						At3g55450	-0.986794	1.98178	0.0183088	---
						At3g04760	-0.989868	1.986	0.0112443	---
						At3g09970	-0.992452	1.98956	0.0248988	---
						At5g50160	-0.992512	1.98965	0.0256736	FRO8
						At1g53510	-0.996058	1.99454	0.0336807	ATMPK18
						At5g47500	-1.00391	2.00543	0.000517364	---
						At2g41820	-1.00522	2.00725	0.0182655	---
						At3g05600	-1.00556	2.00772	0.0175721	---
						At4g16515	-1.01257	2.0175	0.0240645	---
						At1g78020	-1.01336	2.0186	0.0308183	---
						At1g78995	-1.02078	2.02902	0.0186727	---
						At1g27480	-1.02419	2.03382	0.024001	---
						At5g52450	-1.02742	2.03837	0.0267992	---
						At3g15570	-1.03404	2.04774	0.0240388	---
						At5g07900	-1.03626	2.0509	0.0251838	---
						At2g27230	-1.04455	2.06273	0.0472429	LHW
						At1g31690	-1.04775	2.0673	0.0311468	---
						At3g22150	-1.05229	2.07381	0.0121258	---
						At5g23920	-1.05423	2.07661	0.0224703	---
						At3g57600	-1.05455	2.07707	0.0474995	---
						At3g28290	-1.07114	2.10109	0.0283174	AT14A
						At5g23820	-1.0796	2.11345	0.0214588	---
						At3g61950	-1.10122	2.14536	0.00896614	---
						At2g18940	-1.11736	2.16949	0.00688995	---
						At1g29950	-1.12026	2.17386	0.0234021	CPuORF34
						At1g34245	-1.12733	2.18454	0.0054268	---
						At5g48730	-1.13899	2.20227	0.0210081	---
						At2g39700	-1.14444	2.2106	0.040752	ATEXPA4
						At5g12170	-1.14483	2.2112	0.044265	---
						At5g46690	-1.18427	2.27248	0.015883	bHLH071
						At1g17100	-1.18667	2.27627	0.0331721	---
						At1g24020	-1.18718	2.27708	0.00769116	MLP423
						At4g12280	-1.19188	2.28451	0.0497547	---
						At3g11090	-1.19231	2.28519	0.0243074	LBD21
						At5g42130	-1.1927	2.2858	0.0133531	---
						At5g52780	-1.22735	2.34137	0.0165019	---
						At5g56040	-1.24109	2.36378	0.0302175	---
						At4g30400	-1.264	2.40161	0.0465654	---
						At3g49670	-1.28594	2.4384	0.0258775	BAM2
						At1g19670	-1.28866	2.44301	0.0444069	ATCLH1
						At1g80280	-1.30121	2.46436	0.0451854	---
						At4g14400	-1.31155	2.48208	0.0492446	ACD6
						At4g23750	-1.32111	2.49858	0.0329736	CRF2
						At1g07050	-1.3339	2.52082	0.0235611	---
						At5g06790	-1.37076	2.58606	0.028739	---
						At3g25890	-1.37222	2.58869	0.0215514	---
						At4g34590	-1.40825	2.65414	0.00811876	GBF6
						At5g02890	-1.42597	2.68694	0.00636638	---
						At1g14250	-1.43219	2.69855	0.0241946	---
						At2g37640	-1.44022	2.71362	0.03719	EXP3
						At1g78170	-1.45378	2.73924	0.0417427	---
						At3g21750	-1.48861	2.80618	0.0411789	UGT71B1
						At4g19430	-1.49061	2.81009	0.0307386	---
						At2g37630	-1.49851	2.82551	0.0252879	AS1
						At2g01290	-1.50361	2.83551	0.047638	---
						At4g15440	-1.51566	2.85929	0.0343631	HPL1
						At1g17090	-1.52148	2.87086	0.01293	---
						At4g16447	-1.52471	2.87728	0.0250333	---
						At1g17665	-1.54007	2.90808	0.0265468	---
						At2g40670	-1.57069	2.97046	0.015082	ARR16
						At5g20630	-1.57194	2.97304	0.0111993	GER3
						At3g01660	-1.58004	2.98977	0.0234567	---
						At2g21210	-1.58447	2.99897	0.0232388	---
						At1g26770	-1.60935	3.05114	0.041218	ATEXPA10
						At3g16870	-1.6251	3.08463	0.0466241	---
						At1g48330	-1.64011	3.1169	0.0149888	---
						At3g58070	-1.6443	3.12597	0.0382005	GIS
						At3g20810	-1.67251	3.1877	0.0227867	---
						At3g21760	-1.8409	3.58233	0.0289995	---
						At5g49330	-1.90008	3.73233	0.0235532	AtMYB111
						At1g52770	-1.91347	3.76713	0.0053353	---
						At5g56860	-1.93836	3.8327	0.0434032	GNC
